# Supplementary material for: Genomic Structure and Evolution of Multigene Families: “Flowers” on the Human Genome
Source: Int J Evol Biol. 2012 Jun 19;2012:917678. doi: 10.1155/2012/917678 (PMC3388347; doi:10.1155/2012/917678)
Supplement: Supplementary file 2 [file 917678.f2.xlsx]

## Sheet: Table S1
#	chr	Flower id	start	end	Flower length	D length	D length / Flower length	Effective number of copy units	copy unit length	min.identity(%)	max.identity(%)	The number of blast hits	Length of inverted copy / D length	gene region length/D length	Gene number	Gene number/10kb	The number of pseudogene	The number of protein-coding gene	pseudogene number/gene number	protein-coding gene number/gene number
1	1	1.0	73924	700451	626528	337651	0.538924	2.6259	128585	95.85	100	272	0.627121	0.186407	13	0.385013	8	5	0.615385	0.384615
2	1	1.1a	1378975	1459764	80790	20841	0.257965	2.49321	8359.1	93.08	98.19	20	0	0.671593	3	1.43947	0	3	0	1
3	1	1.1b	1558428	1673492	115065	49178	0.427393	2	24589	96.89	100	24	0	0.871212	7	1.4234	2	5	0.285714	0.714286
4	1	1.12-13	12755203	13652539	897337	530377	0.591057	4.89969	108247	82.01	100	1142	0.556992	0.306754	38	0.716471	11	27	0.289474	0.710526
5	1	1.16-17	16675591	17153444	477854	182824	0.382594	2.79064	65513.4	92.5	100	176	0.686488	0.376004	26	1.42213	7	6	0.269231	0.230769
6	1	1.25	25458600	25623467	164868	82689	0.501547	2	41344.5	95.26	100	48	0.843558	0.656489	4	0.48374	2	2	0.5	0.5
7	1	1.47	47077898	47398414	320517	150750	0.470334	3.65847	41205.8	86.9	99.73	212	0.639512	0.43174	6	0.39801	3	3	0.5	0.5
8	1	1.103	103560587	103776161	215575	117924	0.547021	2	58962	100	100	56	0	0.198877	1	0.0848004	0	1	0	1
9	1	1.103-104	103898366	104117827	219462	148245	0.675493	4.05461	36562.1	88.28	100	241	0.47103	0.371941	7	0.472191	1	6	0.142857	0.857143
10	1	1.108	108566747	108815874	249128	151906	0.609751	2.2349	67970	86.38	100	87	0.858922	0.468281	4	0.263321	1	3	0.25	0.75
11	1	1.110a	110000763	110060512	59750	32990	0.552134	2.36338	13958.8	90.82	99.85	25	0	0.437741	4	1.21249	0	4	0	1
12	1	1.110b	110087086	110205547	118462	8635	0.0728926	2.38066	3627.15	92.34	96.47	8	0.816306	0.939736	0	0	0	0	N	0
13	1	1.119	119800358	119963365	163008	80377	0.493086	2.85986	28105.2	83.39	99.19	67	0.0688822	0.262607	8	0.99531	5	2	0.625	0.25
14	1	1.120	120221682	120325206	103525	4290	0.0414393	1.99977	2145.25	91.01	97.42	3	1	0.699986	0	0	0	0	N	0
15	1	1.141-142	141484534	142383625	899092	591454	0.657835	3.63259	162819	82.5	99.22	644	0.645371	0.39629	11	0.185982	6	4	0.454545	0.363636
16	1	1.142-148	142436161	148196580	5760420	2275919	0.395096	9.96802	228322	83.83	100	12861	0.500255	0.354369	133	0.584379	40	52	0.300752	0.390977
17	1	1.151a	151278620	151354779	76160	23305	0.306001	3.1035	7509.27	84.97	93.61	32	0.039547	0.119354	5	2.14546	0	5	0	1
18	1	1.151b	151642681	151706361	63681	23895	0.37523	2.00008	11947	92.03	96.29	14	1	0.302335	2	0.836995	0	2	0	1
19	1	1.153-154	153797087	154003178	206092	18178	0.0882033	2	9089	96.25	99.46	11	0	0.548794	3	1.65035	1	1	0.333333	0.333333
20	1	1.155a	155447728	155746285	298558	76937	0.257695	3.02205	25458.5	83.41	95.92	80	0.720226	0	0	0	0	0	N	0
21	1	1.155b	155767555	155880277	112723	15641	0.138756	2.06131	7587.87	88.06	93.93	12	0	0.81168	1	0.639345	0	1	0	1
22	1	1.159	159747890	159912463	164574	131279	0.79769	2.02616	64792.1	95.36	99.92	63	0	0.366765	16	1.21878	0	8	0	0.5
23	1	1.194-195	194925160	195225949	300790	142609	0.474115	2.54707	55989.4	85.55	99.85	121	0.0783581	0.492367	6	0.420731	0	6	0	1
24	1	1.205-206	205735441	206003108	267668	100691	0.376179	2.99829	33582.8	88.81	100	109	0.124297	0.879078	3	0.297941	0	3	0	1
25	1	1.226	226775189	226915035	139847	28854	0.206325	10.9827	2627.22	91.61	100	246	0.0431026	0.23495	1	0.346572	1	0	1	0
26	1	1.246a	246178164	246560095	381932	125593	0.328836	3.89204	32269.2	83.89	96.8	193	0.421228	0.0604846	15	1.19433	5	10	0.333333	0.666667
27	1	1.246b	246651935	246900804	248870	155824	0.626126	2.00021	77903.8	93.25	100	64	1	0.128123	10	0.64175	3	7	0.3	0.7
28	2	2.71	71090188	71244875	154688	28305	0.182981	2	14152.5	85.45	95.8	16	0	0.430693	3	1.05988	3	0	1	0
29	2	2.73	73679655	73807316	127662	61360	0.480644	2.04577	29993.6	88.47	97.2	40	0.149284	0.641718	3	0.488918	1	2	0.333333	0.666667
30	2	2.86-91	86736035	91672980	4936946	1088638	0.220508	3.53419	308030	81.24	100	1471	0.622088	0.2048	89	0.817535	32	19	0.359551	0.213483
31	2	2.95-97	95431000	97623388	2192389	871655	0.397582	5.04594	172744	81.36	100	1645	0.615715	0.358809	18	0.206504	5	13	0.277778	0.722222
32	2	2.109-111	109820410	111110844	1290435	602163	0.466636	2.52086	238872	85.42	100	458	0.782856	0.368201	16	0.265709	7	7	0.4375	0.4375
33	2	2.130-132	130452302	132111238	1658937	725183	0.437137	4.09285	177183	85.86	100	1086	0.669765	0.50009	43	0.592954	13	25	0.302326	0.581395
34	2	2.132	132236423	132295099	58677	16684	0.284336	2.00132	8336.5	96.04	99.04	10	1	0.647545	1	0.599377	0	1	0	1
35	2	2.230-231	230842648	231017561	174914	47126	0.269424	1.99995	23563.6	87.48	97.02	27	0	0.8596	3	0.636591	0	2	0	0.666667
36	2	2.232-233	232722182	233031755	309574	40442	0.130638	2.50929	16116.9	86.83	99.25	28	0.311705	0.219353	4	0.989071	0	4	0	1
37	2	2.234	234134605	234330931	196327	75861	0.386401	2.68898	28211.8	87	99.26	70	0.109101	0.589017	11	1.45002	2	9	0.181818	0.818182
38	3	3.44	44515519	44588027	72509	5793	0.0798935	2	2896.5	92.83	95.93	4	1	0.399454	2	3.45244	0	2	0	1
39	3	3.75	75480163	75739991	259829	37933	0.145992	2.20334	17216.1	89.54	94.93	26	0.0952976	0.203018	4	1.05449	4	0	1	0
40	3	3.99	99326764	99497033	170270	46473	0.272937	2.73859	16969.7	84.95	94.72	45	0	0.118065	8	1.72143	4	4	0.5	0.5
41	3	3.126	126892685	126956651	63967	46987	0.734551	2.71246	17322.6	85.65	96.64	34	0	0.196898	6	1.27695	6	0	1	0
42	3	3.130	130031867	130701715	669849	19745	0.0294768	2	9872.5	92.02	97.1	10	0.293995	0.630657	1	0.506457	1	0	1	0
43	3	3.196-197	196824150	197215238	391089	79741	0.203895	2.08411	38261.4	82.92	99.25	42	0.719762	0.393	4	0.501624	2	2	0.5	0.5
44	4	4.0	4767	473984	469218	65770	0.140169	3.0418	21622.1	82.12	93.31	81	0.340377	0.471653	5	0.760225	0	4	0	0.8
45	4	4.4	4175172	4233274	58103	25112	0.432198	2.54149	9880.83	91.39	94.66	16	0	0.271225	3	1.19465	3	0	1	0
46	4	4.9	9062114	9373834	311721	64731	0.207657	2.99295	21627.8	88.48	96.54	65	0.0260538	0.274252	5	0.772427	5	0	1	0
47	4	4.48-49	48853615	49328071	474457	213110	0.449166	3.94275	54051.1	80.71	100	330	0.679673	0.296113	5	0.234621	5	0	1	0
48	4	4.68-69	68906656	69627435	720780	413542	0.573742	2.87423	143879	83.94	100	392	0.235901	0.329168	11	0.265995	3	8	0.272727	0.727273
49	4	4.69-70	69656143	70357744	701602	353096	0.503271	4.17191	84636.4	81.63	99.15	580	0.539226	0.242799	13	0.368172	8	5	0.615385	0.384615
50	4	4.75	75501329	75711291	209963	66972	0.31897	2	33486	98.97	100	28	0	0.102442	2	0.298632	0	2	0	1
51	4	4.100	100413377	100485691	72315	21614	0.298887	2.16372	9989.27	86.01	92.61	16	0	0.53473	3	1.38799	0	3	0	1
52	4	4.144-145	144926295	145298620	372326	261279	0.701748	3.06657	85202.4	90.29	99.48	289	0.10754	0.286451	3	0.11482	0	3	0	1
53	4	4.191	191179737	191247740	68004	14362	0.211193	8.33185	1723.75	98.56	100	70	0.151269	0.291159	9	6.26654	0	8	0	0.888889
54	5	5.0	75511	994949	919439	122265	0.132978	2.02152	60481.6	85.06	99.81	66	0.028184	0.501751	3	0.245369	0	3	0	1
55	5	5.17	17538911	17675772	136862	93312	0.681796	15.0064	6218.15	86.81	99.88	554	0.354782	0.268657	28	3.00069	2	26	0.0714286	0.928571
56	5	5.68-70	68865473	70695197	1829725	1184155	0.647176	5.23696	226115	90.62	100	2721	0.507608	0.452759	30	0.253345	18	12	0.6	0.4
57	5	5.137-138	137148004	138373742	1225739	18365	0.0149828	3.98745	4605.71	89.3	96.69	12	0.666936	0.559793	0	0	0	0	N	0
58	5	5.140a	140118311	140259273	140963	24484	0.173691	7.23743	3382.97	86.5	93.98	112	0	0.76984	0	0	0	0	N	0
59	5	5.140b	140455789	140607642	151854	30334	0.199758	10.8395	2798.46	91.58	96.62	264	0	0.383013	17	5.60427	2	15	0.117647	0.882353
60	5	5.140c	140691801	140779869	88069	12970	0.147271	2.31611	5599.9	83.13	91.01	16	0	0	0	0	0	0	N	0
61	5	5.177	177076613	177413737	337125	100438	0.297925	2.5509	39373.5	88.77	99.81	69	0.794622	0.403821	4	0.398256	0	4	0	1
62	5	5.178	178071585	178243959	172375	2963	0.0171893	2	1481.5	90.04	90.83	2	1	0.385305	0	0	0	0	N	0
63	6	6.9	9086295	9357946	271652	154733	0.5696	2	77366.5	98.96	100	67	0	0	0	0	0	0	N	0
64	6	6.26a	26474816	26577633	102818	38971	0.379029	2.33039	16723	84.76	92.68	32	0	0.683411	6	1.53961	0	6	0	1
65	6	6.26b	26775196	26910469	135274	75708	0.559664	2.63906	28687.5	90.6	100	70	0.716399	0.0565962	11	1.45295	0	0	0	0
66	6	6.29	29169693	29275898	106206	33450	0.314954	1.99997	16725.3	88.7	97.57	19	0.0915527	0.21367	4	1.19581	2	2	0.5	0.5
67	6	6.29-30	29842262	30089983	247722	105439	0.425634	2.96768	35529.1	84.74	94.31	116	0	0.262863	25	2.37104	22	3	0.88	0.12
68	6	6.31a	31313102	31433362	120261	18989	0.157898	2	9494.5	88.41	91.43	12	0	0.0587223	2	1.05324	0	2	0	1
69	6	6.31b	31465734	31585825	120092	19880	0.16554	2	9940	91.9	97.66	13	0	0.227359	2	1.00604	0	2	0	1
70	6	6.32a	32056288	32121882	65595	58033	0.884717	2.00007	29015.5	97.09	100	18	0	0.889153	6	1.03389	3	3	0.5	0.5
71	6	6.32b	32541291	32732570	191280	45136	0.235968	2.61169	17282.3	86.61	95.18	39	0.102322	0.264476	3	0.664658	1	2	0.333333	0.666667
72	6	6.41	41273436	41325758	52323	9667	0.184756	2	4833.5	89.08	94.34	7	1	0.540546	4	4.13779	1	3	0.25	0.75
73	6	6.52	52715194	52875255	160062	95644	0.597543	2.90216	32956.1	81.54	97.52	114	0.101501	0.636741	9	0.94099	4	5	0.444444	0.555556
74	6	6.57-58	57779417	58877907	1098491	601499	0.547568	3.00953	199865	79.98	98.78	594	0.362416	0.392979	6	0.0997508	4	0	0.666667	0
75	6	6.150	150255396	150439149	183754	69350	0.377407	2.63078	26361	86.73	99.4	72	0.740962	0.318132	7	1.00937	1	6	0.142857	0.857143
76	6	6.160-161	160787808	161271652	483845	142723	0.294977	3.93581	36262.7	83.21	99.83	174	0.142476	0.816594	3	0.210197	0	3	0	1
77	6	6.167	167499711	167725644	225934	73174	0.323873	2	36587	88.51	99.45	40	0.964878	0.388335	3	0.409982	0	2	0	0.666667
78	7	7.6	6840031	6963795	123765	22290	0.180099	2.34962	9486.62	87.24	95.68	17	0	0.637604	3	1.3459	3	0	1	0
79	7	7.35	35888463	35985893	97431	21116	0.216728	2	10558	91.43	94.68	11	0	0.970697	1	0.473575	1	0	1	0
80	7	7.48	48853129	48939592	86464	36974	0.427623	2	18487	97.45	99.5	17	1	0.184678	4	1.08184	3	1	0.75	0.25
81	7	7.56-57	56397528	57546943	1149416	123797	0.107704	2.74674	45070.5	85.66	97.15	115	0.438233	0.207368	14	1.13088	4	8	0.285714	0.571429
82	7	7.57a	57674503	57918315	243813	69098	0.283406	2.00016	34546.3	91.05	99.93	31	1	0.182316	2	0.289444	2	0	1	0
83	7	7.61-62	61061396	62097140	1035745	523620	0.505549	7.38404	70912.4	78.73	100	2119	0.483474	0	0	0	0	0	N	0
84	7	7.62-66	62159276	66000134	3840859	791607	0.206102	3.72215	212675	79.74	100	1120	0.538381	0.419327	37	0.467404	18	13	0.486486	0.351351
85	7	7.71-76	71629673	76556871	4927199	803416	0.163057	3.89935	206039	89.34	100	1466	0.598565	0.484697	61	0.759258	25	36	0.409836	0.590164
86	7	7.99a	99089656	99250779	161124	90967	0.564578	3.15423	28839.7	85.73	95.49	95	0.244015	0.860635	6	0.65958	2	3	0.333333	0.5
87	7	7.99b	99649534	99788827	139294	17102	0.122776	2.25261	7592.07	94.16	99.63	13	0	0.343812	4	2.33891	0	4	0	1
88	7	7.101-102	101755316	102118300	362985	122533	0.33757	2.52707	48488.2	96.42	100	134	0.225106	0.486139	12	0.979328	0	11	0	0.916667
89	7	7.133	133860403	133913799	53397	13853	0.259434	2	6926.5	91.68	95.97	5	0	0.501695	2	1.44373	0	2	0	1
90	7	7.141a	141392450	141446119	53670	32971	0.614328	2.00048	16481.6	89.31	95.8	19	0	0	1	0.303297	0	1	0	1
91	7	7.141b	141658801	141914903	256103	105966	0.413763	3.60713	29376.8	87.53	99.45	141	0	0.0934273	22	2.07614	2	1	0.0909091	0.0454545
92	7	7.142	142134147	142186384	52238	49946	0.956124	4.50813	11079.1	89.59	93.77	58	0	0.473831	5	1.00108	3	2	0.6	0.4
93	7	7.142-143	142928984	143705309	776326	335557	0.432237	2.18575	153520	85.39	100	185	0.86263	0.334433	21	0.625825	7	13	0.333333	0.619048
94	7	7.148	148912603	148973879	61277	6235	0.101751	1.99968	3118	88.35	91.61	2	0	0.175384	2	3.2077	0	0	0	0
95	8	8.2	2168459	2330648	162190	40957	0.252525	2.81523	14548.4	88.64	99.86	34	0.55088	0	0	0	0	0	N	0
96	8	8.6	6782556	6867142	84587	52319	0.618523	2.92306	17898.7	82.39	100	29	0	0.35353	4	0.764541	0	4	0	1
97	8	8.6-8	6914034	8101632	1187599	815687	0.686837	6.72762	121244	85.87	100	1940	0.554864	0.282998	91	1.11562	28	61	0.307692	0.67033
98	8	8.11-12	11802037	12617968	815932	421062	0.51605	2.62531	160385	86.28	100	382	0.0327014	0.270708	29	0.688735	14	13	0.482759	0.448276
99	8	8.23	23016274	23078630	62357	5619	0.0901102	1.99982	2809.75	89.39	92.38	5	1	0.70725	1	1.77968	0	1	0	1
100	8	8.46-47	46977534	47930888	953355	178999	0.187757	5.38921	33214.3	80.46	96.32	428	0.453148	0.177323	3	0.167599	3	0	1	0
101	8	8.73	73103562	73403541	299980	71578	0.238609	2.22761	32132.2	84.22	94.25	56	0.268782	0.661347	3	0.419123	0	2	0	0.666667
102	8	8.82	82709111	82769536	60426	2235	0.0369874	2	1117.5	90.37	90.37	2	0	0.668537	1	4.47427	0	1	0	1
103	8	8.86	86741880	86953225	211346	76933	0.364014	7.08109	10864.6	86.57	99.84	143	0	0.311305	8	1.03987	5	1	0.625	0.125
104	8	8.143	143931642	143996301	64660	15819	0.244649	1.99993	7909.76	89.35	96.44	10	0	0.228719	2	1.2643	0	2	0	1
105	8	8.145	145260627	145463573	202947	86706	0.427235	2	43353	99.77	100	42	0	0.864561	10	1.15332	2	8	0.2	0.8
106	9	9.21	21155844	21449737	293894	70043	0.238327	3.45648	20264.3	87.66	96.13	68	0.205836	0.0997639	14	1.99877	5	9	0.357143	0.642857
107	9	9.34	34712953	34826116	113164	8201	0.07247	2	4100.5	96.42	96.42	2	0	0.295191	2	2.43873	1	1	0.5	0.5
108	9	9.37	37038160	37114290	76131	17913	0.235292	1.99993	8956.8	90.66	97.81	12	0	0.0502029	0	0	0	0	N	0
109	9	9.38-47	38482775	47106669	8623895	5237071	0.607274	4.66897	1.12168e+06	81.13	100	9903	0.544333	0.239067	103	0.196675	52	45	0.504854	0.436893
110	9	9.65-70	65556932	70220515	4663584	2317813	0.497003	7.29784	317602	79.22	100	6804	0.385188	0.15993	69	0.297694	27	39	0.391304	0.565217
111	9	9.83	83709897	83804322	94426	47733	0.505507	3.35595	14223.4	87.6	100	39	0	0.43201	4	0.837995	0	1	0	0.25
112	9	9.89	89717532	89944904	227373	47134	0.207298	2.38885	19730.8	98.15	100	40	0.857291	0.126906	2	0.424322	0	0	0	0
113	9	9.91-92	91953046	92565170	612125	49062	0.0801503	2.38149	20601.4	84.52	97.52	29	0.48723	0.274929	4	0.815295	4	0	1	0
114	9	9.95	95125472	95318908	193437	8719	0.0450741	2	4359.5	94.86	98.2	6	1	0.482596	1	1.14692	0	1	0	1
115	9	9.117	117277895	117644587	366693	11271	0.0307369	2.19477	5135.38	85.95	92.75	9	0.605414	0	0	0	0	0	N	0
116	9	9.124	124210762	124572727	361966	29181	0.0806181	4.96319	5879.49	83.02	97.7	58	0.594249	0.0664703	2	0.685377	0	2	0	1
117	9	9.135	135099432	135170526	71095	3682	0.0517899	2	1841	89.81	89.83	2	1	0.705296	0	0	0	0	N	0
118	10	10.4-5	4958125	5061970	103846	58010	0.558616	1.99998	29005.3	90.28	99.2	32	1	0.526847	2	0.344768	0	2	0	1
119	10	10.15	15023288	15106519	83232	20712	0.248847	2.07548	9979.39	90.11	97.26	12	0	0.533485	0	0	0	0	N	0
120	10	10.17-18	17818117	18261265	443149	258218	0.582689	2	129109	99.34	100	138	0	0.726573	4	0.154908	0	4	0	1
121	10	10.26	26047847	26100956	53110	4446	0.083713	2	2223	90.25	91.34	4	1	0	0	0	0	0	N	0
122	10	10.26-27	26892443	27295374	402932	83122	0.206293	2.84435	29223.5	85.06	95.77	98	0.498941	0.499523	4	0.48122	0	2	0	0.5
123	10	10.28	28174087	28235938	61852	12382	0.200188	2.5772	4804.45	87.98	96.45	8	0.805361	0	0	0	0	0	N	0
124	10	10.37a	37477431	37531171	53741	41164	0.76597	4.6078	8933.56	91.14	100	55	0	0	1	0.242931	0	1	0	1
125	10	10.37b	37664707	37715511	50805	6801	0.133865	2	3400.5	89.04	89.97	3	0	0	0	0	0	0	N	0
126	10	10.45-52	45482907	52216884	6733978	2138281	0.317536	4.23148	505327	82.72	100	3632	0.407093	0.425204	75	0.350749	28	43	0.373333	0.573333
127	10	10.80-82	80921582	82008421	1086840	564042	0.518974	2.70212	208740	85.66	100	479	0.326333	0.291195	17	0.301396	6	11	0.352941	0.647059
128	10	10.88-89	88972008	89248907	276900	129578	0.46796	2	64789	98.21	99.95	56	0.778598	0.877353	3	0.231521	0	2	0	0.666667
129	10	10.96	96506937	96756149	249213	88763	0.356173	3.55384	24976.7	84.06	98.71	120	0.386278	0.633711	2	0.225319	0	2	0	1
130	10	10.124	124556354	124694035	137682	13587	0.0986839	3.40538	3989.86	95.07	97.01	18	0.51632	0.715816	3	2.20799	0	3	0	1
131	10	10.135	135088312	135250026	161715	19623	0.121343	1.99995	9811.76	94.99	99.79	10	0.181702	0.342386	2	1.01921	2	0	1	0
132	11	11.2	2471032	2615744	144713	5749	0.0397269	1.99979	2874.8	89.35	90.65	2	0	0	0	0	0	0	N	0
133	11	11.3	3225849	3315104	89256	75081	0.841187	2	37540.5	99.51	99.93	26	0	0	0	0	0	0	N	0
134	11	11.4	4196551	4342224	145674	113380	0.778313	3.1656	35816.2	95.9	100	122	0.622807	0.196912	6	0.529194	6	0	1	0
135	11	11.18	18100470	18972005	871536	116345	0.133494	4.18315	27812.8	83.31	98.33	170	0.478086	0.551221	10	0.859513	4	6	0.4	0.6
136	11	11.48-51	48324110	51436154	3112045	1284306	0.412689	21.6984	59189	78.51	100	13744	0.501528	0.220204	44	0.342597	36	8	0.818182	0.181818
137	11	11.54-55	54792629	55422000	629372	163031	0.259038	6.56397	24837.3	83.64	97.06	454	0.485857	0.11378	16	0.981408	10	6	0.625	0.375
138	11	11.56	56494816	56546154	51339	7822	0.15236	2.51581	3109.14	83.6	92.39	8	0	0.120182	3	3.83534	2	1	0.666667	0.333333
139	11	11.58a	58359524	58645347	285824	172893	0.604893	2.66764	64811.2	86.29	96.88	153	0.116504	0.541777	6	0.347035	2	4	0.333333	0.666667
140	11	11.58b	58731174	58824715	93542	12509	0.133726	2	6254.5	86.2	91.07	7	0	0.580488	2	1.59885	1	1	0.5	0.5
141	11	11.59	59696546	59864543	167998	21721	0.129293	2	10860.5	86.1	92.08	18	0.894204	0.366594	3	1.38115	0	3	0	1
142	11	11.60	60720877	60777389	56513	49938	0.883655	2.9362	17007.7	94.69	100	34	0	0.546264	3	0.600745	0	3	0	1
143	11	11.67	67233657	67518621	284965	44937	0.157693	2.19826	20442	89.25	98.28	30	0.104116	0.458193	5	1.11267	3	2	0.6	0.4
144	11	11.70-71	70901190	71301016	399827	65299	0.163318	3.07014	21269.1	86.49	97	70	0.0719172	0.283815	6	0.91885	5	1	0.833333	0.166667
145	11	11.71	71530192	71585239	55048	6769	0.122965	2	3384.5	88.4	95.62	4	0	0.460925	2	2.95465	1	1	0.5	0.5
146	11	11.89	89103191	89469033	365843	254630	0.696009	2.92084	87177	85.6	100	262	0.753889	0.462625	23	0.903271	12	10	0.521739	0.434783
147	11	11.104	104284677	104500518	215842	64598	0.299284	2.45404	26323.1	83.53	98.23	53	0.0742775	0.482084	6	0.928821	1	4	0.166667	0.666667
148	11	11.107	107637897	107828922	191026	25121	0.131506	4.85583	5173.37	86.51	97.55	44	0.0216297	0.927235	1	0.398073	0	1	0	1
149	11	11.124	124281992	124412158	130167	12374	0.0950625	2	6187	88.25	97.55	8	0	0.648098	0	0	0	0	N	0
150	12	12.7-8	7838098	8039789	201692	16641	0.082507	2	8320.5	91.72	98.44	12	0.165447	0.743852	3	1.80278	0	3	0	1
151	12	12.9	9327471	9626153	298683	97971	0.32801	2.10483	46545.8	89.62	99.57	52	0.886229	0.626905	4	0.408284	0	3	0	0.75
152	12	12.10	10924361	10975296	50936	8808	0.172923	1.99989	4404.25	86.7	91.14	5	1	0.377336	1	1.13533	0	1	0	1
153	12	12.11a	11026972	11194499	167528	65615	0.391666	2.73909	23955	84.61	97.85	70	0.0272575	0.171691	9	1.37164	2	7	0.222222	0.777778
154	12	12.11b	11302027	11466322	164296	109586	0.667003	4.39307	24945.2	85.64	97.49	182	0.142594	0.252514	4	0.36501	0	4	0	1
155	12	12.14	14337116	14537749	200634	14427	0.0719071	2.5462	5666.09	82.22	94.95	16	0.623347	0.63734	0	0	0	0	N	0
156	12	12.27	27108383	27700635	592253	72350	0.122161	2.49073	29047.7	87.15	97.37	55	0.281784	0.821877	3	0.414651	2	1	0.666667	0.333333
157	12	12.50	50239800	50304941	65142	10181	0.156289	2.25113	4522.63	96.15	97.07	6	0	0.516641	0	0	0	0	N	0
158	12	12.62	62210838	62431200	220363	44064	0.199961	2.11018	20881.6	93.41	98.85	26	0	0.872383	0	0	0	0	N	0
159	12	12.94	94693983	94846519	152537	10287	0.0674394	2	5143.5	93.01	93.04	2	1	0.549224	0	0	0	0	N	0
160	12	12.104	104521881	104602348	80468	6693	0.0831759	2.01733	3317.75	87.03	91.14	6	1	0	0	0	0	0	N	0
161	12	12.130	130247125	130732893	485769	88047	0.181253	2.00655	43879.7	86.95	99.63	52	1	0.0632543	3	0.340727	0	1	0	0.333333
162	13	13.23	23362976	23794362	431387	14335	0.03323	2	7167.5	91.89	98.14	10	1	0.395858	3	2.09278	0	3	0	1
163	13	13.24	24056215	24437145	380931	24834	0.0651929	2.00101	12410.8	94.26	98.25	18	1	0.651037	2	0.805348	1	1	0.5	0.5
164	13	13.41	41923821	41990068	66248	13743	0.207448	2	6871.5	87.09	94.78	9	1	0	0	0	0	0	N	0
165	13	13.51-52	51649862	52107485	457624	195611	0.427449	2.207	88632.3	88.17	99.71	122	0.88798	0.733915	4	0.204487	3	1	0.75	0.25
166	13	13.60	60562156	60683255	121100	6460	0.0533443	1.99984	3230.25	90.92	93.12	4	0	0	0	0	0	0	N	0
167	13	13.63	63189397	63316025	126629	50432	0.398266	2.20208	22902	89.12	100	32	0.954668	0.0878077	4	0.793147	2	1	0.5	0.25
168	14	14.18-19	18070001	19263844	1193844	666642	0.5584	2.6299	253485	77.67	100	562	0.777753	0.258051	27	0.405015	20	4	0.740741	0.148148
169	14	14.23	23484845	23590731	105887	69497	0.656332	2.78315	24970.6	86.81	99.21	67	0.082207	0.456118	3	0.431673	0	3	0	1
170	14	14.69-70	69766229	70008152	241924	25296	0.104562	2.00017	12646.9	87.25	97.38	17	0.813327	0.390722	4	1.58128	3	1	0.75	0.25
171	14	14.73	73065836	73121511	55676	16766	0.301135	2	8383	95.93	99.04	12	0	0.474908	5	2.98223	2	3	0.4	0.6
172	14	14.105	105082805	105315255	232451	132350	0.569367	3.33615	39671.5	91.27	99.76	167	0.0226388	0.147171	11	0.83113	4	0	0.363636	0
173	14	14.105-106	105493241	106355373	862133	315228	0.365637	2.84852	110664	82.08	98.93	320	0.0850438	0.0650967	69	2.18889	38	0	0.550725	0
174	15	15.18-21	18458591	21243221	2784631	734303	0.263698	3.02119	243051	83.19	100	736	0.313822	0.373167	46	0.626444	23	19	0.5	0.413043
175	15	15.21-22	21885966	22374842	488877	360137	0.736662	3.3776	106625	87.21	99.52	425	0.0145192	0	0	0	0	0	N	0
176	15	15.26-30	26054866	30807765	4752900	1386489	0.291714	4.00511	346180	81.45	100	2116	0.63359	0.357637	58	0.418323	20	34	0.344828	0.586207
177	15	15.32	32458400	32662374	203975	82397	0.403956	2	41198.5	94.55	100	43	0	0.484706	3	0.364091	1	2	0.333333	0.666667
178	15	15.41	41638428	41826881	188454	119577	0.634516	2	59788.5	94.13	100	47	0	0.674504	8	0.669025	3	5	0.375	0.625
179	15	15.42-43	42896987	43162608	265622	125227	0.471448	2.17425	57595.4	87.37	99.77	89	0.91776	0.546792	4	0.31942	2	2	0.5	0.5
180	15	15.72-83	72135627	83830408	11694782	1368616	0.117028	10.1769	134483	81.77	100	6088	0.523374	0.530428	70	0.511466	24	38	0.342857	0.542857
181	16	16.2	2529613	2687324	157712	94598	0.599815	2.00007	47297.2	93.67	100	42	0.752598	0.717453	4	0.422842	1	2	0.25	0.5
182	16	16.14-18	14691189	18744768	4053580	1094442	0.269994	3.83683	285246	86.88	100	1548	0.608732	0.456586	20	0.182742	8	11	0.4	0.55
183	16	16.20	20331643	20524598	192956	119566	0.619654	2.00064	59764	94.55	100	59	1	0.638182	4	0.334543	0	4	0	1
184	16	16.21-22	21315288	22531737	1216450	271836	0.223467	2.64602	102734	98.11	100	249	0.524334	0.700376	7	0.257508	1	3	0.142857	0.428571
185	16	16.28-29	28247498	29468835	1221338	256908	0.21035	3.70582	69325.6	88.03	100	410	0.563226	0.489331	20	0.778489	7	13	0.35	0.65
186	16	16.31	31469500	31724694	255195	74158	0.290593	2.13764	34691.5	85.2	98	51	0.903818	0.165905	5	0.674236	5	0	1	0
187	16	16.31-35	31856380	35143302	3286923	1388378	0.422394	7.07323	196286	79.56	100	4351	0.512597	0.272623	53	0.38174	33	15	0.622642	0.283019
188	16	16.54	54318544	54430930	112387	69037	0.614279	2.39913	28775.9	88.25	100	46	0.774509	0.646525	3	0.43455	2	1	0.666667	0.333333
189	16	16.55	55209146	55264013	54868	12989	0.236732	2.16676	5994.67	85.73	94.97	12	0.349588	0.315339	6	4.61929	2	4	0.333333	0.666667
190	16	16.68	68538236	68803104	264869	49099	0.185371	2.02803	24210.2	91.41	99.86	25	0	0.761361	3	0.61101	0	3	0	1
191	17	17.2-3	2901269	3103109	201841	55461	0.274776	2.05496	26988.9	88.79	99.7	28	0.96527	0.0952185	3	0.540921	1	2	0.333333	0.666667
192	17	17.15-20	15363680	20803744	5440065	1004283	0.184609	2.58646	388285	83.1	100	838	0.644985	0.519249	77	0.766716	36	35	0.467532	0.454545
193	17	17.21	21293154	21956218	663065	176550	0.266263	2.01467	87632.1	87.25	97.83	100	0.957692	0.286394	7	0.396488	2	5	0.285714	0.714286
194	17	17.22-23	22768693	23121010	352318	46487	0.131946	2	23243.5	88.96	97.14	23	0.151971	0.399196	6	1.29068	2	3	0.333333	0.5
195	17	17.31-33	31431638	33603678	2172041	332061	0.15288	5.46956	60710.7	92.41	100	464	0.269995	0.299979	15	0.451724	1	14	0.0666667	0.933333
196	17	17.36	36610662	36685988	75327	33038	0.438594	3.02999	10903.7	87.2	99.24	42	0.258472	0.139153	7	2.11877	0	7	0	1
197	17	17.40-42	40922120	42526934	1604815	375335	0.233881	2.61904	143310	90.49	100	340	0.398287	0.470809	13	0.346357	6	7	0.461538	0.538462
198	17	17.55a	55005491	55434279	428789	21014	0.0490078	2	10507	99.09	99.9	16	1	0.792471	2	0.951746	1	1	0.5	0.5
199	17	17.55b	55452517	55558315	105799	18462	0.174501	2	9231	99.7	100	9	1	0.627671	0	0	0	0	N	0
200	17	17.59	59298257	59354213	55957	41925	0.749236	3.47345	12070.1	91.01	97.75	56	0	0.226209	5	1.19261	0	5	0	1
201	17	17.75	75007952	75244194	236243	59628	0.252401	2.05766	28978.6	97.24	100	22	0	0	0	0	0	0	N	0
202	18	18.12	12125065	12197353	72289	25422	0.351672	3.19704	7951.72	89.62	99.89	22	0.60466	0.209686	0	0	0	0	N	0
203	18	18.14	14249872	14322922	73051	68442	0.936907	3.52521	19415	91.01	97.56	76	0	0	0	0	0	0	N	0
204	18	18.14-15	14741211	15400879	659669	105929	0.160579	5.43245	19499.3	81.73	99.51	197	0.23218	0.356978	2	0.188806	0	1	0	0.5
205	19	19.7	7702042	7758291	56250	2149	0.0382044	1.99953	1074.75	90.11	90.29	2	1	0.581387	2	9.30665	0	2	0	1
206	19	19.8	8707354	8765094	57741	42129	0.72962	5.86154	7187.36	90.39	99.97	105	0.024421	0	0	0	0	0	N	0
207	19	19.9	9428489	9720288	291800	25442	0.0871899	2.52429	10078.9	83.99	92.7	23	0.404563	0.527399	4	1.5722	1	3	0.25	0.75
208	19	19.11	11788325	11980432	192108	51683	0.269031	2.5998	19879.6	88.49	97.48	47	0.149645	0.593395	6	1.16092	1	5	0.166667	0.833333
209	19	19.15	15461220	15941618	480399	37714	0.0785056	2.6757	14095	88.5	95.97	42	0.667299	0.491868	9	2.38638	1	7	0.111111	0.777778
210	19	19.19-20	19748228	20870473	1122246	260038	0.231712	4.51486	57596.1	82.26	97.44	528	0.561548	0.468383	14	0.538383	4	10	0.285714	0.714286
211	19	19.20-21	20992506	21751292	758787	81518	0.107432	2.81574	28950.8	82.33	95.32	105	0.367554	0.372299	5	0.613361	0	4	0	0.8
212	19	19.21-23	21895281	23003438	1108158	335446	0.302706	3.30153	101603	81.1	98.07	468	0.464176	0.396084	15	0.447166	6	8	0.4	0.533333
213	19	19.23-24	23235690	24174622	938933	185313	0.197366	3.65211	50741.4	80.91	98.7	283	0.507955	0.209451	6	0.323777	1	5	0.166667	0.833333
214	19	19.39	39702246	39930325	228080	43805	0.19206	2.89829	15114.1	87.83	96.02	43	0.617666	0.266003	3	0.684853	1	2	0.333333	0.666667
215	19	19.41-42	41339434	42512421	1172988	113032	0.0963625	16.6359	6794.45	84.55	100	995	0.518909	0.544754	7	0.619294	0	7	0	1
216	19	19.44	44761475	44908129	146655	62475	0.426	3.19758	19538.2	85.24	96.43	89	0.392688	0.29163	5	0.80032	2	3	0.4	0.6
217	19	19.45	45233161	45312381	79221	6064	0.0765454	2.20914	2744.96	91.61	97.24	5	0.406998	0.69474	2	3.29815	0	2	0	1
218	19	19.46	46008002	46342044	334043	102827	0.307826	2.51371	40906.5	85	97.72	92	0.517784	0.434492	12	1.16701	7	5	0.583333	0.416667
219	19	19.47-48	47873804	48592812	719009	530560	0.737905	6.51105	81486.1	81.31	99.04	1169	0.0349316	0.312833	21	0.395808	7	13	0.333333	0.619048
220	19	19.49	49417210	49669412	252203	38736	0.153591	2.26378	17111.2	86.93	98.54	29	0.797237	0.451053	3	0.774473	0	2	0	0.666667
221	19	19.51	51301481	51472550	171070	7933	0.0463728	2	3966.5	86.91	93.17	5	0.326175	0.460472	0	0	0	0	N	0
222	19	19.53	53100329	53154728	54400	14303	0.262923	10.0774	1419.32	97.38	99.92	91	0	0	0	0	0	0	N	0
223	19	19.55	55271670	55816361	544692	21871	0.040153	4.43601	4930.34	87.57	100	50	0.0658485	0.715683	2	0.914453	1	1	0.5	0.5
224	19	19.56	56337508	56696738	359231	8512	0.0236951	2	4256	85.06	94.1	7	0.747698	0.393983	4	4.69925	1	3	0.25	0.75
225	19	19.57	57260000	57366599	106600	5343	0.050122	1.99975	2671.83	88.83	90.55	3	0	0.678368	1	1.87161	0	1	1	1
226	19	19.57-58	57687259	58708421	1021163	168460	0.164969	3.38915	49705.7	84.22	99.18	281	0.470572	0.603872	26	1.54339	7	18	0.269231	0.692308
227	19	19.59	59412991	59871062	458072	63588	0.138817	2.62749	24201.1	88.65	99.23	68	0.716662	0.364748	11	1.72989	0	11	0	1
228	19	19.59-60	59927466	60071089	143624	99527	0.692969	4.82453	20629.4	81.89	97.85	169	0	0.754442	9	0.904277	1	8	0.111111	0.888889
229	19	19.61	61393089	61450648	57560	15668	0.272203	2.87331	5452.95	86.28	97.75	24	0.783857	0.368068	4	2.55297	0	4	0	1
230	19	19.62-63	62999727	63117649	117923	21866	0.185426	2	10933	92.55	99.58	14	0.87544	0.452126	3	1.37199	0	3	0	1
231	20	20.1	1469291	1621394	152104	32030	0.21058	2.12021	15107	85.14	98.12	17	0.138411	0.682257	3	0.936622	0	3	0	1
232	20	20.23	23568652	23883601	314950	147779	0.469214	2.55819	57766.9	85.14	96.72	113	0.109773	0.168579	3	0.203006	0	3	0	1
233	20	20.25-26	25681634	26203482	521849	185220	0.35493	2.95125	62759.8	84.02	100	202	0.683894	0.276553	3	0.16197	0	3	0	1
234	20	20.45-46	45889000	46657537	768538	90634	0.11793	2.62798	34488.1	84.38	99.75	82	0.730477	0.297486	0	0	0	0	N	0
235	20	20.51	51446867	51559656	112790	15154	0.134356	3.22757	4695.18	91.99	97.99	12	0.608715	0	0	0	0	0	N	0
236	21	21.14	14269207	14363590	94384	9613	0.10185	2	4806.5	95.61	98.18	7	1	0.192872	1	1.04026	1	0	1	0
237	22	22.17	17039088	17255133	216046	71476	0.330837	2.90947	24566.6	95.95	99.61	57	0.671793	0.708243	5	0.699536	1	4	0.2	0.8
238	22	22.18-20	18693021	20239857	1546837	465098	0.300677	3.24238	143443	85.48	100	456	0.588122	0.53685	43	0.924536	17	22	0.395349	0.511628
239	22	22.20-21	20961371	21125693	164323	31999	0.194732	2.28864	13981.7	85.82	95.73	26	0.116878	0.286838	10	3.1251	1	0	0.1	0
240	22	22.21	21251754	21546307	294554	63225	0.214647	2.64238	23927.3	83.73	94.82	63	0	0.100861	22	3.47964	10	0	0.454545	0
241	22	22.22	22610547	22734713	124167	63352	0.510216	2.27039	27903.5	92.31	100	33	0.674643	0.553376	13	2.05203	4	9	0.307692	0.692308
242	22	22.22-23	22971566	23402713	431148	42062	0.0975581	1.99998	21031.3	95.14	98.85	18	0.658691	0.681455	4	0.950977	4	0	1	0
243	22	22.23-24	23955106	24342341	387236	51496	0.132984	2.03436	25313.1	92.91	98.82	36	0	0.259341	0	0	0	0	N	0
244	22	22.34	34863686	34994468	130783	23957	0.183181	2.20457	10866.9	86.7	96.73	21	0.543627	0.540575	3	1.25224	0	3	0	1
245	22	22.37	37686120	37803221	117102	12529	0.106992	2	6264.5	88.28	98.05	10	0	0.365143	4	3.19259	0	4	0	1
246	22	22.41	41208860	41308021	99162	26994	0.272221	1.99996	13497.3	96.9	100	16	0	0.477633	4	1.48181	1	3	0.25	0.75
247	X	X.0	8921	106217	97297	37697	0.387443	7.16107	5264.15	90.02	99.84	26	0	0	0	0	0	0	N	0
248	X	X.0-1	955194	1129085	173892	33348	0.191774	2.74157	12163.9	89.32	99.81	38	0	0	0	0	0	0	N	0
249	X	X.3	3745075	3865970	120896	65025	0.537859	3.14343	20686	92.72	100	90	0	0.66424	4	0.615148	1	2	0.25	0.5
250	X	X.7-8	7771039	8961066	1190028	55172	0.0463619	2.40901	22902.3	87.92	98.11	42	0.62666	0.218947	4	0.725005	0	4	0	1
251	X	X.24	24239876	24292277	52402	5258	0.10034	2	2629	92.94	98.2	3	1	0.134251	1	1.90186	0	1	0	1
252	X	X.34	34054626	34875775	821150	25929	0.0315764	2.51117	10325.5	83.24	96.91	27	0.596177	0.0482177	2	0.771337	0	2	0	1
253	X	X.46	46154438	46463666	309229	20053	0.0648484	2.90801	6895.78	91.67	98.57	22	0.681924	0.554382	2	0.997357	1	1	0.5	0.5
254	X	X.47-48	47749499	48190726	441228	190154	0.430965	4.9857	38139.9	86.4	100	476	0.521407	0.338449	19	0.99919	9	10	0.473684	0.526316
255	X	X.49	49046129	49344117	297989	120616	0.404767	15.3673	7848.89	86.56	100	965	0.0188944	0.472068	17	1.40943	0	17	0	1
256	X	X.50	50759755	50940526	180772	44360	0.245392	2.37367	18688.4	85.97	97.38	37	0.788818	0.542971	0	0	0	0	N	0
257	X	X.51a	51048876	51285717	236842	40429	0.1707	2.68235	15072.2	84.91	95.76	40	0.667633	0.182966	0	0	0	0	N	0
258	X	X.51b	51427747	51485105	57359	44864	0.782161	2	22432	99.47	100	20	1	0.285535	2	0.445792	0	2	0	1
259	X	X.52a	52122417	52612860	490444	364087	0.742362	3.44538	105674	86.99	100	388	0.667642	0.473701	16	0.439455	9	7	0.5625	0.4375
260	X	X.52b	52644752	52838211	193460	104090	0.538044	3.78415	27506.8	88.67	100	183	0.659035	0.474879	10	0.960707	6	3	0.6	0.3
261	X	X.52-53	52925114	53018335	93222	68671	0.736639	2.08557	32926.7	89.6	100	31	0.932016	0.391345	2	0.291244	0	2	0	1
262	X	X.54	54317361	54386350	68990	15810	0.229164	1.99994	7905.25	87.96	97.29	11	1	0	0	0	0	0	N	0
263	X	X.55	55494033	55568872	74840	38862	0.519268	1.99997	19431.3	90.36	100	17	1	0.282763	1	0.257321	0	1	0	1
264	X	X.57	57612387	57972819	360433	109983	0.305141	7.51403	14637	82.57	97.39	325	0.541688	0.0888071	2	0.181846	0	2	0	1
265	X	X.62	62265195	62386540	121346	91425	0.753424	2.41246	37897.1	93.27	100	66	0.853994	0	0	0	0	0	N	0
266	X	X.70-71	70790378	71009694	219317	145768	0.664645	3.39461	42941	84.42	100	206	0.655918	0.490167	5	0.343011	0	1	0	0.2
267	X	X.72	72132629	72223522	90894	26713	0.293892	2.59087	10310.4	84.14	100	22	0.806316	0.130735	0	0	0	0	N	0
268	X	X.101	101339187	101631135	291949	233795	0.800808	2.15013	108735	95.03	100	106	0.934735	0.823829	2	0.085545	0	2	0	1
269	X	X.103	103061337	103242828	181492	103371	0.569562	2.79263	37015.7	86.3	100	88	0.688068	0.293539	7	0.677173	4	3	0.571429	0.428571
270	X	X.114	114678625	114981540	302916	50280	0.165987	15.2297	3301.43	88.29	100	382	0.0711561	0.722266	0	0	0	0	N	0
271	X	X.115	115493090	115722523	229434	23555	0.102666	2.11235	11151.1	85.76	94.3	15	0.476374	0.115358	3	1.27361	0	3	0	1
272	X	X.119a	119056196	119216041	159846	85929	0.537574	2	42964.5	98.76	100	27	1	0.358451	2	0.23275	0	2	0	1
273	X	X.119b	119892964	119948552	55589	38947	0.700624	11.624	3350.56	94.68	100	163	0	0.697404	12	3.08111	0	11	0	0.916667
274	X	X.134a	134056724	134387311	330588	133106	0.402634	2.51901	52840.5	87.52	100	109	0.698217	0.390386	7	0.525897	0	5	0	0.714286
275	X	X.134b	134554927	134856176	301250	169387	0.56228	4.08272	41488.8	82.98	100	242	0.59563	0.516574	10	0.590364	2	8	0.2	0.8
276	X	X.139-140	139911071	140624559	713489	243168	0.340815	4.10297	59266.4	81.72	100	374	0.621144	0.160207	7	0.287867	0	6	0	0.857143
277	X	X.140-141	140790849	141124415	333567	37544	0.112553	2.26676	16562.9	84.44	98.19	32	0.562388	0.187707	3	0.799062	1	2	0.333333	0.666667
278	X	X.142	142425113	142631948	206836	14136	0.068344	2	7068	88.47	96.29	9	0	0.128962	2	1.41483	0	2	0	1
279	X	X.148	148421848	148866679	444832	150298	0.337876	2	75149	95.74	100	42	0.985988	0.280097	15	0.998017	3	10	0.2	0.666667
280	X	X.151	151031433	151708023	676591	138290	0.204392	4.55912	30332.6	81.9	100	244	0.620531	0.458713	11	0.79543	1	10	0.0909091	0.909091
281	X	X.152	152025037	152212579	187543	72209	0.385026	2.03109	35551.8	87.84	100	28	0.985828	0.174403	2	0.276974	0	2	0	1
282	X	X.153a	153062716	153171946	109231	82321	0.753641	2.92403	28153.3	98.8	100	76	0	0.947854	6	0.728854	2	4	0.333333	0.666667
283	X	X.153b	153218534	153276696	58163	13629	0.234324	2	6814.5	98.36	100	10	1	0.668862	0	0	0	0	N	0
284	X	X.153c	153437292	153535994	98703	52863	0.535576	2.07457	25481.5	96.19	100	24	0.953538	0.307569	7	1.32418	2	5	0.285714	0.714286
285	X	X.154	154220219	154386384	166166	75423	0.453902	2.44014	30909.3	82.55	100	54	0.786741	0.114951	3	0.397757	1	2	0.333333	0.666667
286	Y	Y.0	8921	106217	97297	37697	0.387443	7.16107	5264.15	90.02	99.84	26	0	0	0	0	0	0	N	0
287	Y	Y.0-1	955194	1129085	173892	33348	0.191774	2.74157	12163.9	89.32	99.81	38	0	0	0	0	0	0	N	0
288	Y	Y.6-10	6163772	10517671	4353900	1197938	0.275141	9.46126	126615	81.67	100	5475	0.45461	0.150461	49	0.409036	25	11	0.510204	0.22449
289	Y	Y.14	14603574	14681056	77483	48198	0.622046	2	24099	91.11	100	30	1	0.0555219	0	0	0	0	N	0
290	Y	Y.16-17	16780827	17047072	266246	156891	0.589271	2	78445.5	99.89	100	64	1	0	0	0	0	0	N	0
291	Y	Y.18-26	18042423	26988874	8946452	5424663	0.606348	13.1493	412543	79.65	100	34227	0.546791	0.213319	133	0.245177	91	24	0.684211	0.180451
		total			179097417	58743810	95.9579	971.473	1.46147e+07	25763	28515.9	145598	123.692	110.201	2844		1086	1416	0.381857	0.49789
		mean			615455	201869	0.329752	3.3384	50222.3	88.5326	97.9927	500.337	0.425058	0.378696	9.7732	0.887214	3.73196	4.86598	0.294526	0.517402
		stdv			1.34857e+06	537451	0.218903	2.53931	94772.5	4.99564	2.58417	2450.45	0.368485	0.242871	18.6968	1.08838	9.10307	8.36326	0.309654	0.385772
		median			209963	63225	0.272937	2.52707	22902.3	88.03	99.23	47	0.464176	0.368201	4	0.61101	1	2	0.269231	0.542857
		min			50805	2149	0.0149828	1.99953	1074.75	77.67	89.83	2	0	0	0	0	0	0	0	0
		max			11694782	5424663	0.956124	21.6984	1.12168e+06	100	100	34227	1	0.970697	133	9.30665	91	61	1	1

## Sheet: Table S2
Flower id	symbol	id	description	start	stop	gene length	ori	category
1.0	LOC643670	643670	similar to hCG1739109	110381	130714	20334	-	pseudo
1.0	LOC729737	729737	hypothetical LOC729737	114643	134341	19699	-	protein-coding
1.0	LOC653340	653340	similar to hCG1793472	123324	130714	7391	-	pseudo
1.0	RPL23AP21	728481	ribosomal protein L23a pseudogene 21	217633	218641	1009	-	protein-coding
1.0	LOC100132287	100132287	similar to hCG1793472	313133	319752	6620	+	pseudo
1.0	OR4F29	729759	olfactory receptor, family 4, subfamily F, member 29	356723	358460	1738	+	protein-coding
1.0	RPL23AP24	728517	ribosomal protein L23a pseudogene 24	460877	461223	347	+	pseudo
1.0	LOC100131754	100131754	similar to URF 2	547006	555926	8921	+	pseudo
1.0	OR4F16	81399	olfactory receptor, family 4, subfamily F, member 16	610959	611897	939	-	protein-coding
1.0	LOC100132630	100132630	similar to capicua homolog	619380	649574	30195	+	pseudo
1.0	LOC100133331	100133331	similar to hCG1793472	649688	656216	6529	-	pseudo
1.0	LOC100133060	100133060	similar to hCG2014367	649811	656216	6406	+	pseudo
1.0	LOC728534	728534	hypothetical LOC728534	663007	670233	7227	-	protein-coding
1.1a	ATAD3C	219293	ATPase family, AAA domain containing 3C	1387910	1395401	7492	+	protein-coding
1.1a	ATAD3B	83858	ATPase family, AAA domain containing 3B	1397027	1421445	24419	+	protein-coding
1.1a	ATAD3A	55210	ATPase family, AAA domain containing 3A	1437418	1459927	22510	+	protein-coding
1.1b	MMP23B	8510	matrix metallopeptidase 23B	1557423	1559893	2471	+	protein-coding
1.1b	CDC2L2	728642	cell division cycle 2-like 2 (PITSLRE proteins)	1560463	1580350	19888	-	protein-coding
1.1b	RP11-345P4.4	728661	similar to solute carrier family 35, member E2	1582799	1618022	35224	-	protein-coding
1.1b	MMP23A	8511	matrix metallopeptidase 23A (pseudogene)	1619121	1623110	3990	+	pseudo
1.1b	CDC2L1	984	cell division cycle 2-like 1 (PITSLRE proteins)	1624180	1645637	21458	-	protein-coding
1.1b	LOC100129381	100129381	similar to mCG116065	1650034	1658788	8755	+	pseudo
1.1b	SLC35E2	9906	solute carrier family 35, member E2	1653541	1667291	13751	-	protein-coding
1.12-13	PRAMEF12	390999	PRAME family member 12	12757571	12760636	3066	+	protein-coding
1.12-13	PRAMEF1	65121	PRAME family member 1	12774133	12778810	4678	+	protein-coding
1.12-13	PRAMEF11	440560	PRAME family member 11	12807055	12815863	8809	-	protein-coding
1.12-13	LOC441870	441870	similar to PRAME family member 10	12819974	12823797	3824	-	pseudo
1.12-13	HNRNPCL1	343069	heterogeneous nuclear ribonucleoprotein C-like 1	12829848	12831165	1318	-	protein-coding
1.12-13	PRAMEF2	65122	PRAME family member 2	12839528	12844351	4824	+	protein-coding
1.12-13	PRAMEF4	400735	PRAME family member 4	12861632	12868612	6981	-	protein-coding
1.12-13	PRAMEF10	343071	PRAME family member 10	12875314	12880681	5368	-	protein-coding
1.12-13	PRAMEF7	441871	PRAME family member 7	12900100	12902820	2721	+	protein-coding
1.12-13	LOC729356	729356	similar to PRAME family member 14	12904206	12910749	6544	+	pseudo
1.12-13	PRAMEF6	440561	PRAME family member 6	12920889	12929993	9105	-	protein-coding
1.12-13	LOC100129611	100129611	similar to PRAME family member 17	12935502	12938491	2990	-	pseudo
1.12-13	PRAMEF22	653606	PRAME family member 22	12958130	12960968	2839	+	protein-coding
1.12-13	PRAMEF23	729368	PRAME family member 23	13031110	13045164	14055	-	protein-coding
1.12-13	LOC100132865	100132865	similar to PRAME family member 17	13045833	13058475	12643	-	pseudo
1.12-13	PRAMEF25	441873	PRAME family member 25-like	13063037	13067919	4883	+	protein-coding
1.12-13	LOC649324	649324	similar to PRAME family member 1	13085232	13095718	10487	-	pseudo
1.12-13	LOC440563	440563	heterogeneous nuclear ribonucleoprotein C-like	13105375	13106872	1498	-	protein-coding
1.12-13	LOC645354	645354	similar to PRAME family member 1	13118857	13121654	2798	+	pseudo
1.12-13	WI2-2994D6.2	645359	PRAME family member	13138943	13142281	3339	-	protein-coding
1.12-13	PRAMEF3	401940	PRAME family member 3	13200783	13204279	3497	-	protein-coding
1.12-13	LOC100132443	100132443	similar to PRAME family member 17	13223920	13226910	2991	+	pseudo
1.12-13	PRAMEF5	343068	PRAME family member 5	13232406	13241644	9239	+	protein-coding
1.12-13	LOC650236	650236	similar to PRAME family member 14	13251652	13258181	6530	-	pseudo
1.12-13	PRAMEF8	391002	PRAME family member 8	13259233	13263352	4120	-	protein-coding
1.12-13	LOC645382	645382	similar to PRAME family member 10	13264845	13287069	22225	+	pseudo
1.12-13	PRAMEF9	343070	PRAME family member 9	13291781	13300778	8998	+	protein-coding
1.12-13	PRAMEF13	400736	PRAME family member 13	13320001	13325243	5243	-	protein-coding
1.12-13	PRAMEF18	391003	PRAME family member 18	13346640	13350156	3517	-	protein-coding
1.12-13	PRAMEF16	654348	PRAME family member 16	13367841	13370847	3007	+	protein-coding
1.12-13	PRAMEF21	391001	PRAME family member 21	13394550	13399530	4981	+	protein-coding
1.12-13	LOC729516	729516	similar to PRAME family member 8	13480018	13484137	4120	-	pseudo
1.12-13	LOC645399	645399	similar to PRAME family member 10	13485642	13507866	22225	+	pseudo
1.12-13	PRAMEF15	653619	PRAME family member 15	13514560	13521575	7016	+	protein-coding
1.12-13	PRAMEF14	729528	PRAME family member 14	13540856	13546098	5243	-	protein-coding
1.12-13	PRAMEF19	645414	PRAME family member 19	13567476	13570992	3517	-	protein-coding
1.12-13	PRAMEF17	391004	PRAME family member 17	13588675	13591651	2977	+	protein-coding
1.12-13	PRAMEF20	645425	PRAME family member 20	13609494	13620390	10897	+	protein-coding
1.16-17	CROCCL2	114819	ciliary rootlet coiled-coil, rootletin-like 2	16658374	16698726	40353	-	pseudo
1.16-17	TRNAN-GUU	100126512	transfer RNA asparagine (anticodon GUU)	16719667	16719740	74	-	tRNA
1.16-17	LOC645685	645685	hypothetical LOC645685	16719810	16724870	5061	-	protein-coding
1.16-17	TRNAN-GUU	100126512	transfer RNA asparagine (anticodon GUU)	16731480	16731553	74	-	tRNA
1.16-17	LOC100132147	100132147	similar to LOC440570	16732975	16735500	2526	-	pseudo
1.16-17	TRNAE2	7194	transfer RNA glutamic acid 2 (anticodon UUC)	16734361	16734432	72	-	tRNA
1.16-17	LOC100133301	100133301	UPF0627 protein ENSP00000364708	16738148	16738657	510	+	protein-coding
1.16-17	TRNAG1	7195	transfer RNA glycine1 (anticodon CCC)	16745021	16745091	71	-	tRNA
1.16-17	NBPF1	55672	neuroblastoma breakpoint family, member 1	16762989	16812569	49581	-	protein-coding
1.16-17	CROCCL1	84809	ciliary rootlet coiled-coil, rootletin-like 1	16828752	16843794	15043	-	unknown
1.16-17	MSTP2	11209	macrophage stimulating, pseudogene 2	16845384	16845783	400	+	pseudo
1.16-17	LOC729574	729574	UPF0627 protein ENSP00000341061/ENSP00000339743	16872085	16872594	510	+	protein-coding
1.16-17	TRNAG-CCC	100126533	transfer RNA glycine (anticodon CCC)	16877353	16877423	71	-	tRNA
1.16-17	TRNAV-CAC	100126488	transfer RNA valine (anticodon CAC)	16879088	16879160	73	-	tRNA
1.16-17	TRNAG-CCC	100126533	transfer RNA glycine (anticodon CCC)	16926367	16926437	71	+	tRNA
1.16-17	LOC729587	729587	hypothetical LOC729587	16933034	16933543	510	-	protein-coding
1.16-17	MSTP9	11223	macrophage stimulating, pseudogene 9	16954188	16963562	9375	-	pseudo
1.16-17	MSTP9	11223	macrophage stimulating, pseudogene 9	16959851	16960261	411	-	pseudo
1.16-17	TRNAG-CCC	100126533	transfer RNA glycine (anticodon CCC)	17061003	17061073	71	+	tRNA
1.16-17	LOC100132070	100132070	hypothetical LOC100132070	17067442	17067950	509	-	pseudo
1.16-17	LOC440570	440570	LOC440570	17070597	17073168	2572	+	unknown
1.16-17	TRNAE1	7193	transfer RNA glutamic acid 1 (anticodon UUC)	17071665	17071736	72	+	tRNA
1.16-17	TRNAN-GUU	100126512	transfer RNA asparagine (anticodon GUU)	17074545	17074618	74	+	tRNA
1.16-17	LOC100129182	100129182	hypothetical LOC100129182	17086417	17088695	2279	+	pseudo
1.16-17	TRNAN2	791226	transfer RNA asparagine 2 (anticodon GUU)	17088759	17088832	74	+	tRNA
1.16-17	CROCC	9696	ciliary rootlet coiled-coil, rootletin	17121032	17172061	51030	+	protein-coding
1.25	RHD	6007	Rh blood group, D antigen	25471568	25529523	57956	+	protein-coding
1.25	SDHDP6	29768	succinate dehydrogenase complex, subunit D, integral membrane protein pseudogene 6	25492440	25493731	1292	-	pseudo
1.25	RHCE	6006	Rh blood group, CcEe antigens	25561327	25619950	58624	-	protein-coding
1.25	SDHDP7	388606	succinate dehydrogenase complex, subunit D, integral membrane protein pseudogene 7	25597789	25599078	1290	+	pseudo
1.47	LOC100132680	100132680	similar to alpha tubulin	47058753	47138711	79959	+	pseudo
1.47	CYP4Z2P	163720	cytochrome P450, family 4, subfamily Z, polypeptide 2 pseudogene	47096493	47138734	42242	-	pseudo
1.47	CYP4A11	1579	cytochrome P450, family 4, subfamily A, polypeptide 11	47167433	47180004	12572	-	protein-coding
1.47	CYP4Z1	199974	cytochrome P450, family 4, subfamily Z, polypeptide 1	47305747	47356579	50833	+	protein-coding
1.47	LOC100132432	100132432	similar to alpha tubulin	47307713	47320812	13100	-	pseudo
1.47	CYP4A22	284541	cytochrome P450, family 4, subfamily A, polypeptide 22	47375694	47387113	11420	+	protein-coding
1.103	LOC440597	440597	similar to hCG2045295	103733289	103840693	107405	-	protein-coding
1.103-104	RNPC3	55599	RNA-binding region (RNP1, RRM) containing 3	103893839	103899384	5546	+	protein-coding
1.103-104	AMY2B	280	amylase, alpha 2B (pancreatic)	103898845	103923674	24830	+	protein-coding
1.103-104	AMY2A	279	amylase, alpha 2A (pancreatic)	103961522	103969923	8402	+	protein-coding
1.103-104	AMY1A	276	amylase, alpha 1A (salivary)	103999664	104008696	9033	+	protein-coding
1.103-104	AMY1B	277	amylase, alpha 1B (salivary)	104031564	104040412	8849	-	protein-coding
1.103-104	AMYP1	281	amylase, alpha pseudogene 1	104057865	104064034	6170	+	pseudo
1.103-104	AMY1C	278	amylase, alpha 1C (salivary)	104093964	104102833	8870	+	protein-coding
1.108	NBPF4	148545	neuroblastoma breakpoint family, member 4	108567850	108588239	20390	-	protein-coding
1.108	LOC727941	727941	hypothetical LOC727941	108617284	108681998	64715	+	pseudo
1.108	NBPF5	284610	neuroblastoma breakpoint family, member 5	108719931	108730045	10115	+	protein-coding
1.108	NBPF6	653149	neuroblastoma breakpoint family, member 6	108794433	108814783	20351	+	protein-coding
1.110a	GSTM4	2948	glutathione S-transferase mu 4	110000226	110009648	9423	+	protein-coding
1.110a	GSTM2	2946	glutathione S-transferase mu 2 (muscle)	110012214	110019431	7218	+	protein-coding
1.110a	GSTM1	2944	glutathione S-transferase mu 1	110031965	110037890	5926	+	protein-coding
1.110a	GSTM5	2949	glutathione S-transferase mu 5	110056388	110062411	6024	+	protein-coding
1.119	LOC391076	391076	similar to 3 beta-hydroxysteroid dehydrogenase homolog pseudogene	119811370	119817949	6580	+	pseudo
1.119	HSD3B1	3283	hydroxy-delta-5-steroid dehydrogenase, 3 beta- and steroid delta-isomerase 1	119851349	119859204	7856	+	protein-coding
1.119	LOC644213	644213	similar to Glyceraldehyde-3-phosphate dehydrogenase (GAPDH)	119877693	119881686	3994	-	unknown
1.119	LOC441900	441900	similar to 3 beta-hydroxysteroid dehydrogenase/Delta 5-->4-isomerase type 1 (3-beta-HSD I)	119882658	119890234	7577	+	pseudo
1.119	LOC401960	401960	glyceraldehyde-3-phosphate dehydrogenase pseudogene	119902901	119903920	1020	-	pseudo
1.119	LOC128102	128102	3-beta-hydroxysteroid dehydrogenase, tissue-type heart	119912039	119912199	161	+	pseudo
1.119	LOC391081	391081	similar to 3 beta-hydroxysteroid dehydrogenase/Delta 5-->4-isomerase type 1 (3-beta-HSD I)	119945486	119953637	8152	+	pseudo
1.119	LOC100130667	100130667	hypothetical protein LOC100130667	119959307	119970677	11371	+	protein-coding
1.141-142	LOC100131978	100131978	hypothetical LOC100131978	141613068	141613447	380	-	pseudo
1.141-142	LOC375010	375010	ankyrin repeat domain 20 family, member A pseudogene	141628930	141655403	26474	-	pseudo
1.141-142	LOC727770	727770	similar to ankyrin repeat domain 20 family, member A1	141737443	141784284	46842	+	pseudo
1.141-142	LOC100132329	100132329	similar to melanoma antigen	141790748	141790975	228	-	protein-coding
1.141-142	LOC727788	727788	hypothetical LOC727788	141794192	141797522	3331	-	protein-coding
1.141-142	LOC401131	401131	hypothetical LOC401131	141959955	142052593	92639	-	unknown
1.141-142	LOC100132986	100132986	hypothetical LOC100132986	142009524	142009903	380	-	pseudo
1.141-142	LOC100130131	100130131	similar to melanoma antigen	142028708	142028935	228	+	protein-coding
1.141-142	LOC100132733	100132733	hypothetical protein LOC100132733	142053156	142114279	61124	-	protein-coding
1.141-142	LOC728783	728783	similar to FLJ00310 protein	142189502	142235967	46466	+	pseudo
1.141-142	LOC100131334	100131334	hypothetical LOC100131334	142261105	142261484	380	+	pseudo
1.142-148	RNU1P10	26856	RNA, U1 small nuclear pseudogene 10	142438537	142438700	164	-	pseudo
1.142-148	RNU1P6	26860	RNA, U1 small nuclear pseudogene 6	142464652	142464813	162	-	pseudo
1.142-148	TRNAN-GUU	100126512	transfer RNA asparagine (anticodon GUU)	142481551	142481624	74	+	tRNA
1.142-148	LOC100130000	100130000	Neuroblastoma breakpoint family member 6-like protein	142491397	142497016	5620	+	protein-coding
1.142-148	LOC647500	647500	phosphodiesterase 4D interacting protein-like	142501616	142508697	7082	+	unknown
1.142-148	hCG_1979841	647481	family with sequence similarity 91, member A1 pseudogene	142511887	142512816	930	+	pseudo
1.142-148	LOC727820	727820	hypothetical protein LOC727820	142529482	142537643	8162	-	unknown
1.142-148	PPIAL4G	644591	peptidylprolyl isomerase A (cyclophilin A)-like 4G	142555943	142559798	3856	-	protein-coding
1.142-148	NBPF8	728841	neuroblastoma breakpoint family, member 8	142858005	142935570	77566	+	protein-coding
1.142-148	LOC100132395	100132395	similar to hCG1810766	142995732	143001331	5600	-	protein-coding
1.142-148	LOC100132102	100132102	hypothetical LOC100132102	143005516	143012903	7388	+	pseudo
1.142-148	TRNAN-GUU	100126512	transfer RNA asparagine (anticodon GUU)	143012968	143013041	74	+	tRNA
1.142-148	TRNAN-GUU	100126512	transfer RNA asparagine (anticodon GUU)	143019971	143020044	74	-	tRNA
1.142-148	LOC730256	730256	hypothetical LOC730256	143045639	143052720	7082	+	protein-coding
1.142-148	PPIAL4B	653505	peptidylprolyl isomerase A (cyclophilin A)-like 4B	143072096	143075949	3854	-	protein-coding
1.142-148	LOC100132926	100132926	hypothetical LOC100132926	143103500	143103786	287	-	pseudo
1.142-148	LOC100133080	100133080	similar to hCG1810766	143175974	143181569	5596	-	protein-coding
1.142-148	LOC728875	728875	hypothetical LOC728875	143192098	143193084	987	-	miscRNA
1.142-148	TRNAN-GUU	100126512	transfer RNA asparagine (anticodon GUU)	143193197	143193270	74	+	tRNA
1.142-148	TRNAN-GUU	100126512	transfer RNA asparagine (anticodon GUU)	143200200	143200273	74	-	tRNA
1.142-148	LOC730257	730257	hypothetical LOC730257	143225888	143234030	8143	+	protein-coding
1.142-148	LOC728895	728895	similar to NBPF9	143315420	143333017	17598	+	pseudo
1.142-148	LOC653513	653513	hypothetical LOC653513	143387778	143393025	5248	-	protein-coding
1.142-148	TRNAQ-CUG	100126510	transfer RNA glutamine (anticodon CUG)	143550793	143550864	72	-	tRNA
1.142-148	PDE4DIP	9659	phosphodiesterase 4D interacting protein	143562784	143787436	224653	-	protein-coding
1.142-148	NBPF10	100132406	neuroblastoma breakpoint family, member 10	144003577	144021793	18217	+	protein-coding
1.142-148	TRNAQ-CUG	100126510	transfer RNA glutamine (anticodon CUG)	144090677	144090748	72	-	tRNA
1.142-148	PDZK1	5174	PDZ domain containing 1	144439083	144475430	36348	+	protein-coding
1.142-148	GPR89A	653519	G protein-coupled receptor 89A	144475952	144538460	62509	-	protein-coding
1.142-148	GPR89C	728932	G protein-coupled receptor 89C	144595225	144635406	40182	+	protein-coding
1.142-148	PDZK1P1	728939	PDZ domain containing 1 pseudogene 1	144635745	144653976	18232	-	pseudo
1.142-148	LOC728789	728789	hypothetical LOC728789	144654791	144657149	2359	-	protein-coding
1.142-148	TRNAQ-CUG	100126510	transfer RNA glutamine (anticodon CUG)	144674661	144674732	72	+	tRNA
1.142-148	TRNAN-GUU	100126512	transfer RNA asparagine (anticodon GUU)	144690391	144690464	74	-	tRNA
1.142-148	LOC728802	728802	similar to hCG1981896	144725016	144736666	11651	+	protein-coding
1.142-148	NBPF11	728912	neuroblastoma breakpoint family, member 11	144743899	144779602	35704	-	protein-coding
1.142-148	LOC100132494	100132494	similar to PDE4DIP protein	144771135	144772979	1845	+	protein-coding
1.142-148	LOC767852	767852	profilin 1 pseudogene	144771136	144772041	906	+	pseudo
1.142-148	FAM108A3	653401	family with sequence similarity 108, member A3	144786833	144791604	4772	+	protein-coding
1.142-148	LOC100132220	100132220	hypothetical protein LOC100132220	144801017	144801953	937	-	protein-coding
1.142-148	NBPF12	440675	neuroblastoma breakpoint family, member 12	144926050	144934268	8219	+	protein-coding
1.142-148	TRNAQ-CUG	100126510	transfer RNA glutamine (anticodon CUG)	144943384	144943455	72	-	tRNA
1.142-148	LOC728989	728989	phosphodiesterase 4D interacting protein pseudogene	144956806	144981223	24418	-	pseudo
1.142-148	NBPF13P	644861	neuroblastoma breakpoint family, member 13 (pseudogene)	145022915	145062992	40078	-	pseudo
1.142-148	FMO5	2330	flavin containing monooxygenase 5	145124462	145163546	39085	-	protein-coding
1.142-148	LOC644131	644131	similar to chaperonin containing TCP1, subunit 8 (theta)	145141322	145144085	2764	-	unknown
1.142-148	GPR89B	51463	G protein-coupled receptor 89B	145867130	145932377	65248	+	protein-coding
1.142-148	PDZK1P2	100034743	PDZ domain containing 1 pseudogene 2	145933157	145948448	15292	-	pseudo
1.142-148	LOC728905	728905	hypothetical LOC728905	145951769	145954127	2359	-	protein-coding
1.142-148	TRNAQ-CUG	100126510	transfer RNA glutamine (anticodon CUG)	145971662	145971733	72	+	tRNA
1.142-148	TRNAN-GUU	100126512	transfer RNA asparagine (anticodon GUU)	145987391	145987464	74	-	tRNA
1.142-148	XXyac-YX155B6.2	728920	phosphodiesterase 4D interacting protein pseudogene	146019392	146032780	13389	+	pseudo
1.142-148	NBPF11	728912	neuroblastoma breakpoint family, member 11	146042424	146076705	34282	-	protein-coding
1.142-148	LOC100133090	100133090	similar to PDE4DIP protein	146068239	146070083	1845	+	protein-coding
1.142-148	LOC767851	767851	profilin 1 pseudogene	146068240	146069151	912	+	pseudo
1.142-148	FAM108A2	728917	family with sequence similarity 108, member A2	146083936	146088707	4772	+	protein-coding
1.142-148	LOC100130236	100130236	hypothetical LOC100130236	146098116	146099052	937	-	unknown
1.142-148	LOC100132219	100132219	hypothetical LOC100132219	146165530	146185951	20422	-	pseudo
1.142-148	TRNAN-AUU	100126511	transfer RNA asparagine (anticodon AUU)	146185653	146185726	74	+	tRNA
1.142-148	TRNAH-GUG	100126508	transfer RNA histidine(anticodon GUG)	146220095	146220166	72	+	tRNA
1.142-148	TRNAH-GUG	100126508	transfer RNA histidine(anticodon GUG)	146241469	146241540	72	-	tRNA
1.142-148	TRNAQ-CUG	100126510	transfer RNA glutamine (anticodon CUG)	146267561	146267632	72	+	tRNA
1.142-148	TRNAN-GUU	100126512	transfer RNA asparagine (anticodon GUU)	146344161	146344234	74	+	tRNA
1.142-148	LOC100132057	100132057	similar to hCG1810766	146354007	146359626	5620	+	protein-coding
1.142-148	LOC100133183	100133183	similar to family with sequence similarity 91, member A1	146373839	146374538	700	+	pseudo
1.142-148	LOC100132921	100132921	similar to hCG1979841	146374537	146375842	1306	+	pseudo
1.142-148	LOC100132999	100132999	hypothetical protein LOC100132999	146392105	146400273	8169	+	protein-coding
1.142-148	LOC100132587	100132587	hypothetical LOC100132587	146449931	146450217	287	-	pseudo
1.142-148	TRNAN-GUU	100126512	transfer RNA asparagine (anticodon GUU)	146467429	146467502	74	+	tRNA
1.142-148	NBPF14	25832	neuroblastoma breakpoint family, member 14	146470266	146492472	22207	-	protein-coding
1.142-148	LOC729086	729086	similar to EGFR-coamplified and overexpressed protein	146550479	146562742	12264	+	protein-coding
1.142-148	LOC100129127	100129127	hypothetical LOC100129127	146596576	146596862	287	-	pseudo
1.142-148	LOC100133078	100133078	hypothetical LOC100133078	146609324	146614668	5345	+	pseudo
1.142-148	TRNAN-GUU	100126512	transfer RNA asparagine (anticodon GUU)	146614739	146614812	74	+	tRNA
1.142-148	NBPF20	400818	neuroblastoma breakpoint family, member 20	146618473	146713553	95081	-	protein-coding
1.142-148	LOC200025	200025	hypothetical LOC200025	146715719	146716521	803	+	pseudo
1.142-148	NBPF15	284565	neuroblastoma breakpoint family, member 15	146827614	146862782	35169	+	protein-coding
1.142-148	LOC767854	767854	profilin 1 pseudogene	146840934	146841936	1003	-	pseudo
1.142-148	TRNAN-GUU	100126512	transfer RNA asparagine (anticodon GUU)	146864938	146865011	74	-	tRNA
1.142-148	LOC729118	729118	hypothetical LOC729118	146865082	146872074	6993	-	pseudo
1.142-148	LOC100132040	100132040	hypothetical LOC100132040	146882916	146883202	287	+	pseudo
1.142-148	LOC645126	645126	profilin 1 pseudogene	147002970	147003875	906	-	pseudo
1.142-148	NBPF16	728936	neuroblastoma breakpoint family, member 16	147006066	147024935	18870	+	protein-coding
1.142-148	TRNAN-GUU	100126512	transfer RNA asparagine (anticodon GUU)	147026980	147027053	74	-	tRNA
1.142-148	LOC100132583	100132583	hypothetical LOC100132583	147027124	147032490	5367	-	pseudo
1.142-148	LOC100132490	100132490	hypothetical LOC100132490	147044944	147045230	287	+	pseudo
1.142-148	NBPF17P	401967	neuroblastoma breakpoint family, member 17 (pseudogene)	147292156	147356842	64687	-	pseudo
1.142-148	LOC647580	647580	hypothetical LOC647580	147356499	147403987	47489	-	pseudo
1.142-148	LOC729179	729179	hypothetical LOC729179	147497464	147498407	944	+	pseudo
1.142-148	FAM91A3P	729182	family with sequence similarity 91, member A3 pseudogene	147506155	147529926	23772	+	pseudo
1.142-148	LOC100131974	100131974	hypothetical protein LOC100131974	147530087	147600451	70365	-	protein-coding
1.142-148	TRNAN-GUU	100126512	transfer RNA asparagine (anticodon GUU)	147551127	147551200	74	-	tRNA
1.142-148	LOC388692	388692	hypothetical gene supported by AK123662	147552369	147558367	5999	+	unknown
1.142-148	LOC100133075	100133075	similar to LOC440570	147553731	147555283	1553	-	pseudo
1.142-148	TRNAV-CAC	100126488	transfer RNA valine (anticodon CAC)	147561290	147561360	71	-	tRNA
1.142-148	TRNAV-CAC	100126488	transfer RNA valine (anticodon CAC)	147565179	147565251	73	-	tRNA
1.142-148	RP11-403I13.9	645262	phosphodiesterase 4D interacting protein-like	147572534	147579682	7149	-	unknown
1.142-148	TRNAN-GUU	100126512	transfer RNA asparagine (anticodon GUU)	147592896	147592969	74	-	tRNA
1.142-148	LOC100131962	100131962	similar to ubiquitin-conjugating enzyme HBUCE1	147607282	147607690	409	-	pseudo
1.142-148	FCGR1C	100132417	Fc fragment of IgG, high affinity Ic, receptor (CD64)	147635924	147644999	9076	+	protein-coding
1.142-148	LOC729189	729189	hypothetical LOC729189	147645032	147647148	2117	-	protein-coding
1.142-148	LOC653593	653593	similar to histone H2b-616	147665423	147665803	381	-	pseudo
1.142-148	HIST2H3PS2	440686	histone cluster 2, H3, pseudogene 2	147665464	147667166	1703	-	pseudo
1.142-148	LOC100133008	100133008	hypothetical protein LOC100133008	147666690	147695972	29283	+	protein-coding
1.142-148	LOC100132836	100132836	hypothetical LOC100132836	147791411	147791697	287	+	pseudo
1.142-148	PPIAL4C	653598	peptidylprolyl isomerase A (cyclophilin A)-like 4C	147819281	147823134	3854	+	protein-coding
1.142-148	LOC642441	642441	hypothetical LOC642441	147841413	147849565	8153	-	protein-coding
1.142-148	TRNAN-GUU	100126512	transfer RNA asparagine (anticodon GUU)	147875233	147875306	74	+	tRNA
1.142-148	TRNAN-GUU	100126512	transfer RNA asparagine (anticodon GUU)	147882241	147882314	74	-	tRNA
1.142-148	FAM91A2	57234	family with sequence similarity 91, member A2	147882427	147883410	984	+	unknown
1.142-148	LOC100132827	100132827	similar to hCG1810766	147893965	147899562	5598	+	protein-coding
1.142-148	LOC100132306	100132306	similar to family with sequence similarity 91, member A1	147907468	147917644	10177	+	pseudo
1.142-148	LOC729130	729130	hypothetical LOC729130	147915684	147985986	70303	-	protein-coding
1.142-148	TRNAE-UUC	100126517	transfer RNA glutamic acid (anticodon UUC)	147930979	147931051	73	-	tRNA
1.142-148	TRNAN-GUU	100126512	transfer RNA asparagine (anticodon GUU)	147936681	147936754	74	-	tRNA
1.142-148	LOC644634	644634	hypothetical LOC644634	147937915	147943909	5995	+	protein-coding
1.142-148	LOC729135	729135	similar to LOC440570	147939277	147940829	1553	-	pseudo
1.142-148	TRNAV-CAC	100126488	transfer RNA valine (anticodon CAC)	147950712	147950785	74	-	tRNA
1.142-148	RP11-353N4.5	199882	phosphodiesterase 4D interacting protein-like	147958056	147965211	7156	-	unknown
1.142-148	TRNAN-GUU	100126512	transfer RNA asparagine (anticodon GUU)	147978422	147978495	74	-	tRNA
1.142-148	LOC100129586	100129586	similar to rCG35722	147992473	147992882	410	-	pseudo
1.142-148	FCGR1A	2209	Fc fragment of IgG, high affinity Ia, receptor (CD64)	148020912	148030698	9787	+	protein-coding
1.142-148	LOC729127	729127	hypothetical protein LOC729127	148029960	148032027	2068	-	unknown
1.142-148	HIST2H2BF	440689	histone cluster 2, H2bf	148048739	148050535	1797	-	protein-coding
1.142-148	HIST2H3D	653604	histone cluster 2, H3d	148051450	148051860	411	-	protein-coding
1.142-148	LOC730631	730631	hypothetical LOC730631	148066878	148070733	3856	+	protein-coding
1.142-148	HIST2H3C	126961	histone cluster 2, H3c	148078883	148079389	507	-	protein-coding
1.142-148	HIST2H2AA3	8337	histone cluster 2, H2aa3	148080409	148080942	534	-	protein-coding
1.142-148	HIST2H2BD	337874	histone cluster 2, H2bd	148081230	148081724	495	+	pseudo
1.142-148	HIST2H2BC	337873	histone cluster 2, H2bc	148088383	148088964	582	-	pseudo
1.142-148	HIST2H2AA4	723790	histone cluster 2, H2aa4	148089252	148089785	534	+	protein-coding
1.142-148	HIST2H3A	333932	histone cluster 2, H3a	148090805	148091311	507	+	protein-coding
1.142-148	LOC100132909	100132909	hypothetical protein LOC100132909	148099461	148103316	3856	-	protein-coding
1.151a	SPRR2D	6703	small proline-rich protein 2D	151278825	151280218	1394	-	protein-coding
1.151a	SPRR2A	6700	small proline-rich protein 2A	151295220	151296612	1393	-	protein-coding
1.151a	SPRR2B	6701	small proline-rich protein 2B	151309341	151310708	1368	-	protein-coding
1.151a	SPRR2E	6704	small proline-rich protein 2E	151332235	151333625	1391	-	protein-coding
1.151a	SPRR2F	6705	small proline-rich protein 2F	151351236	151352613	1378	-	protein-coding
1.151b	S100A7A	338324	S100 calcium binding protein A7A	151655624	151662325	6702	+	protein-coding
1.151b	S100A7	6278	S100 calcium binding protein A7	151696844	151699761	2918	-	protein-coding
1.153-154	LOC645676	645676	hypothetical LOC645676	153797805	153800920	3116	+	unknown
1.153-154	MSTO1	55154	misato homolog 1 (Drosophila)	153846631	153851382	4752	+	protein-coding
1.153-154	MSTO2P	100129405	misato homolog 2 pseudogene	153981917	153987589	5673	+	pseudo
1.155b	FCRL5	83416	Fc receptor-like 5	155749791	155788934	39144	-	protein-coding
1.159	FCGR2A	2212	Fc fragment of IgG, low affinity IIa, receptor (CD32)	159741844	159755984	14141	+	protein-coding
1.159	TRNAG-GCC	100126531	transfer RNA glycine (anticodon GCC)	159760261	159760331	71	-	tRNA
1.159	HSPA6	3310	heat shock 70kDa protein 6 (HSP70B')	159760660	159763311	2652	+	protein-coding
1.159	TRNAL-CAG	100126480	transfer RNA leucine (anticodon CAG)	159766756	159766838	83	-	tRNA
1.159	TRNAG-UCC	100126532	transfer RNA glycine (anticodon UCC)	159767527	159767598	72	+	tRNA
1.159	TRNAN-GUU	100126512	transfer RNA asparagine (anticodon GUU)	159776655	159776728	74	+	tRNA
1.159	FCGR3A	2214	Fc fragment of IgG, low affinity IIIa, receptor (CD16a)	159778173	159786442	8270	-	protein-coding
1.159	FCGR2C	9103	Fc fragment of IgG, low affinity IIc, receptor for (CD32)	159817762	159836656	18895	+	protein-coding
1.159	LOC100131982	100131982	similar to hCG2043383	159826561	159837357	10797	-	protein-coding
1.159	TRNAD-GUC	100126516	transfer RNA aspartic acid (anticodon GUC)	159841212	159841283	72	+	tRNA
1.159	TRNAL-CAA	100126476	transfer RNA leucine (anticodon CAA)	159848360	159848443	84	-	tRNA
1.159	TRNAE-UUC	100126517	transfer RNA glutamic acid (anticodon UUC)	159849132	159849203	72	+	tRNA
1.159	TRNAN-GUU	100126512	transfer RNA asparagine (anticodon GUU)	159858089	159858162	74	+	tRNA
1.159	FCGR3B	2215	Fc fragment of IgG, low affinity IIIb, receptor (CD16b)	159859610	159867782	8173	-	protein-coding
1.159	FCGR2B	2213	Fc fragment of IgG, low affinity IIb, receptor (CD32)	159899564	159914575	15012	+	protein-coding
1.159	LOC100128856	100128856	similar to hCG2043383	159908392	159914216	5825	-	protein-coding
1.194-195	CFH	3075	complement factor H	194887764	194983257	95494	+	protein-coding
1.194-195	CFHR3	10878	complement factor H-related 3	195010553	195029496	18944	+	protein-coding
1.194-195	CFHR1	3078	complement factor H-related 1	195055484	195067942	12459	+	protein-coding
1.194-195	CFHR4	10877	complement factor H-related 4	195123835	195154386	30552	+	protein-coding
1.194-195	CFHR2	3080	complement factor H-related 2	195179557	195194979	15423	+	protein-coding
1.194-195	CFHR5	81494	complement factor H-related 5	195213327	195245429	32103	+	protein-coding
1.205-206	CR1	1378	complement component (3b/4b) receptor 1 (Knops blood group)	205736096	205881733	145638	+	protein-coding
1.205-206	CR1L	1379	complement component (3b/4b) receptor 1-like	205885081	205963659	78579	+	protein-coding
1.205-206	CD46	4179	CD46 molecule, complement regulatory protein	205992025	206035481	43457	+	protein-coding
1.226	DUSP5P	574029	dual specificity phosphatase 5 pseudogene	226847280	226854782	7503	+	pseudo
1.246a	OR2L13	284521	olfactory receptor, family 2, subfamily L, member 13	246167116	246330847	163732	+	protein-coding
1.246a	OR2L8	391190	olfactory receptor, family 2, subfamily L, member 8	246178783	246179721	939	+	protein-coding
1.246a	OR2L1P	26247	olfactory receptor, family 2, subfamily L, member 1 pseudogene	246220192	246221116	925	+	pseudo
1.246a	OR2L6P	81465	olfactory receptor, family 2, subfamily L, member 6 pseudogene	246232956	246234091	1136	+	pseudo
1.246a	OR2L5	81466	olfactory receptor, family 2, subfamily L, member 5	246251773	246252908	1136	+	pseudo
1.246a	OR2L2	26246	olfactory receptor, family 2, subfamily L, member 2	246268097	246269230	1134	+	protein-coding
1.246a	OR2L3	391192	olfactory receptor, family 2, subfamily L, member 3	246290607	246291545	939	+	protein-coding
1.246a	OR2T32P	403241	olfactory receptor, family 2, subfamily T, member 32 pseudogene	246313461	246314621	1161	-	pseudo
1.246a	OR2M1P	388762	olfactory receptor, family 2, subfamily M, member 1 pseudogene	246352061	246352705	645	+	pseudo
1.246a	OR2M5	127059	olfactory receptor, family 2, subfamily M, member 5	246375073	246376011	939	+	protein-coding
1.246a	OR2M2	391194	olfactory receptor, family 2, subfamily M, member 2	246409911	246410954	1044	+	protein-coding
1.246a	OR2M3	127062	olfactory receptor, family 2, subfamily M, member 3	246432993	246433931	939	+	protein-coding
1.246a	OR2T33	391195	olfactory receptor, family 2, subfamily T, member 33	246502777	246503739	963	-	protein-coding
1.246a	OR2T12	127064	olfactory receptor, family 2, subfamily T, member 12	246524541	246525503	963	-	protein-coding
1.246a	OR2M7	391196	olfactory receptor, family 2, subfamily M, member 7	246553555	246554493	939	-	protein-coding
1.246b	OR2T7	81458	olfactory receptor, family 2, subfamily T, member 7	246671031	246672154	1124	+	pseudo
1.246b	OR2T2	401992	olfactory receptor, family 2, subfamily T, member 2	246682722	246683696	975	+	protein-coding
1.246b	OR2T3	343173	olfactory receptor, family 2, subfamily T, member 3	246703275	246704231	957	+	protein-coding
1.246b	OR2T5	401993	olfactory receptor, family 2, subfamily T, member 5	246718513	246719460	948	+	protein-coding
1.246b	OR2AS2P	403236	olfactory receptor, family 2, subfamily AS, member 2 pseudogene	246728134	246728683	550	+	pseudo
1.246b	OR2AS1P	81473	olfactory receptor, family 2, subfamily AS, member 1 pseudogene	246779246	246779927	682	-	pseudo
1.246b	OR2T29	343563	olfactory receptor, family 2, subfamily T, member 29	246788468	246789397	930	-	protein-coding
1.246b	OR2T34	127068	olfactory receptor, family 2, subfamily T, member 34	246803725	246804681	957	-	protein-coding
1.246b	OR2T35	403244	olfactory receptor, family 2, subfamily T, member 35	246868211	246869182	972	-	protein-coding
1.246b	OR2T27	403239	olfactory receptor, family 2, subfamily T, member 27	246879855	246880808	954	-	protein-coding
2.71	OR7E91P	79315	olfactory receptor, family 7, subfamily E, member 91 pseudogene	71104711	71110569	5859	+	pseudo
2.71	OR7E62P	26479	olfactory receptor, family 7, subfamily E, member 62 pseudogene	71136030	71136676	647	+	pseudo
2.71	LOC100128987	100128987	similar to FLJ00287 protein	71236557	71253431	16875	-	pseudo
2.73	NAT8	9027	N-acetyltransferase 8 (GCN5-related, putative)	73721358	73723045	1688	-	protein-coding
2.73	ALMS1P	200420	Alstrom syndrome 1 pseudogene	73721506	73766207	44702	+	pseudo
2.73	NAT8B	51471	N-acetyltransferase 8B (GCN5-related, putative, gene/pseudogene)	73781144	73781975	832	-	protein-coding
2.86-91	RMND5A	64795	required for meiotic nuclear division 5 homolog A (S. cerevisiae)	86801204	86855943	54740	+	protein-coding
2.86-91	RGPD1	400966	RANBP2-like and GRIP domain containing 1	86994417	87094610	100194	+	protein-coding
2.86-91	LOC729843	729843	similar to WW domain binding protein 1	87010324	87011533	1210	-	pseudo
2.86-91	LOC100132300	100132300	similar to NADH:ubiquinone oxidoreductase B15 subunit	87015091	87015456	366	-	pseudo
2.86-91	PLGLB1	5343	plasminogen-like B1	87091098	87102480	11383	-	protein-coding
2.86-91	LOC285074	285074	hypothetical protein LOC285074	87102948	87130592	27645	-	unknown
2.86-91	LOC100133003	100133003	similar to hCG34200	87136332	87172023	35692	-	protein-coding
2.86-91	LOC440871	440871	similar to hCG2043206	87419112	87419775	664	+	protein-coding
2.86-91	LOC100131408	100131408	hypothetical protein LOC100131408	87433093	87437073	3981	+	protein-coding
2.86-91	LOC730259	730259	hypothetical LOC730259	87460511	87461401	891	-	protein-coding
2.86-91	LOC730268	730268	hypothetical LOC730268	87788408	87828257	39850	+	protein-coding
2.86-91	PLGLB2	5342	plasminogen-like B2	87828721	87840110	11390	+	protein-coding
2.86-91	RGPD2	729857	RANBP2-like and GRIP domain containing 2	87837832	87874341	36510	-	protein-coding
2.86-91	LOC729859	729859	similar to WW domain binding protein 1	88053145	88054346	1202	+	pseudo
2.86-91	IGK@	50802	immunoglobulin kappa locus	88937989	89411551	473563	-	protein-coding
2.86-91	IGKV1-5	28299	immunoglobulin kappa variable 1-5	89027934	89028409	476	-	other
2.86-91	IGKV1-6	28943	immunoglobulin kappa variable 1-6	89046896	89047372	477	-	other
2.86-91	IGKV3-7	28915	immunoglobulin kappa variable 3-7 (non-functional)	89059102	89059618	517	-	other
2.86-91	IGKV1-8	28942	immunoglobulin kappa variable 1-8	89073043	89073512	470	-	other
2.86-91	IGKV1-9	28941	immunoglobulin kappa variable 1-9	89090594	89091069	476	-	other
2.86-91	IGKV2-10	28928	immunoglobulin kappa variable 2-10 pseudogene	89100604	89101297	694	-	pseudo
2.86-91	IGKV3-11	28914	immunoglobulin kappa variable 3-11	89107783	89108296	514	-	other
2.86-91	IGKV1-12	28940	immunoglobulin kappa variable 1-12	89120836	89121310	475	-	other
2.86-91	IGKV1-13	28939	immunoglobulin kappa variable 1-13 (gene/pseudogene)	89126602	89127078	477	-	other
2.86-91	IGKV2-14	28927	immunoglobulin kappa variable 2-14 pseudogene	89158630	89159395	766	-	pseudo
2.86-91	IGKV3-15	28913	immunoglobulin kappa variable 3-15	89165788	89166301	514	-	other
2.86-91	IGKV1-16	28938	immunoglobulin kappa variable 1-16	89180467	89180942	476	-	other
2.86-91	IGKV1-17	28937	immunoglobulin kappa variable 1-17	89197948	89198423	476	-	other
2.86-91	IGKV2-18	28926	immunoglobulin kappa variable 2-18 pseudogene	89209304	89210080	777	-	pseudo
2.86-91	IGKV2-19	28925	immunoglobulin kappa variable 2-19 pseudogene	89215579	89215845	267	-	pseudo
2.86-91	IGKV3-20	28912	immunoglobulin kappa variable 3-20	89223172	89223706	535	-	other
2.86-91	IGKV6-21	28906	immunoglobulin kappa variable 6-21 (non-functional)	89240350	89240901	552	-	other
2.86-91	IGKV1-22	28936	immunoglobulin kappa variable 1-22 pseudogene	89251344	89251811	468	-	pseudo
2.86-91	IGKV2-23	28924	immunoglobulin kappa variable 2-23 pseudogene	89252927	89253642	716	-	pseudo
2.86-91	IGKV2-24	28923	immunoglobulin kappa variable 2-24	89256927	89257729	803	-	other
2.86-91	IGKV3-25	28911	immunoglobulin kappa variable 3-25 pseudogene	89273094	89274871	1778	-	pseudo
2.86-91	IGKV2-26	28922	immunoglobulin kappa variable 2-26 pseudogene	89276679	89277432	754	-	pseudo
2.86-91	IGKV1-27	28935	immunoglobulin kappa variable 1-27	89294023	89294497	475	-	other
2.86-91	IGKV2-28	28921	immunoglobulin kappa variable 2-28	89302294	89303027	734	-	other
2.86-91	IGKV2-29	28920	immunoglobulin kappa variable 2-29 (gene/pseudogene)	89314781	89315507	727	-	pseudo
2.86-91	IGKV2-30	28919	immunoglobulin kappa variable 2-30	89325379	89326164	786	-	other
2.86-91	IGKV3-31	28910	immunoglobulin kappa variable 3-31 pseudogene	89332799	89333336	538	-	pseudo
2.86-91	IGKV1-32	28934	immunoglobulin kappa variable 1-32 pseudogene	89334142	89334616	475	-	pseudo
2.86-91	IGKV1-33	28933	immunoglobulin kappa variable 1-33	89348873	89349347	475	-	other
2.86-91	IGKV3-34	28909	immunoglobulin kappa variable 3-34 pseudogene	89356128	89356660	533	-	pseudo
2.86-91	IGKV1-35	28932	immunoglobulin kappa variable 1-35 pseudogene	89367568	89368042	475	-	pseudo
2.86-91	IGKV2-36	28918	immunoglobulin kappa variable 2-36 pseudogene	89376096	89376329	234	-	pseudo
2.86-91	IGKV1-39	28930	immunoglobulin kappa variable 1-39 (gene/pseudogene)	89400498	89400972	475	-	other
2.86-91	IGK@	50802	immunoglobulin kappa locus	89561552	89911540	349989	-	protein-coding
2.86-91	IGKV2D-36	28880	immunoglobulin kappa variable 2D-36 pseudogene	89562873	89563106	234	+	pseudo
2.86-91	IGKV1D-35	28895	immunoglobulin kappa variable 1D-35 pseudogene	89571166	89571640	475	+	pseudo
2.86-91	IGKV3D-34	28871	immunoglobulin kappa variable 3D-34 pseudogene	89582610	89583142	533	+	pseudo
2.86-91	IGKV1D-33	28896	immunoglobulin kappa variable 1D-33	89589921	89590395	475	+	other
2.86-91	IGKV1D-32	28897	immunoglobulin kappa variable 1D-32	89604539	89605013	475	+	pseudo
2.86-91	IGKV3D-31	28872	immunoglobulin kappa variable 3D-31 pseudogene	89605819	89606356	538	+	pseudo
2.86-91	IGKV2D-30	28881	immunoglobulin kappa variable 2D-30	89613009	89613794	786	+	other
2.86-91	IGKV2D-29	28882	immunoglobulin kappa variable 2D-29	89623657	89624386	730	+	other
2.86-91	IGKV2D-28	28883	immunoglobulin kappa variable 2D-28	89636130	89636862	733	+	other
2.86-91	IGKV1D-27	28898	immunoglobulin kappa variable 1D-27	89644980	89645455	476	+	pseudo
2.86-91	IGKV2D-26	28884	immunoglobulin kappa variable 2D-26	89662063	89662815	753	+	pseudo
2.86-91	IGKV3D-25	28873	immunoglobulin kappa variable 3D-25 pseudogene	89664611	89666369	1759	+	pseudo
2.86-91	IGKV2D-24	28885	immunoglobulin kappa variable 2D-24 (non-functional)	89680942	89681744	803	+	other
2.86-91	IGKV2D-23	28886	immunoglobulin kappa variable 2D-23 pseudogene	89685026	89686031	1006	+	pseudo
2.86-91	IGKV1D-22	28899	immunoglobulin kappa variable 1D-22	89686856	89687323	468	+	pseudo
2.86-91	IGKV6D-21	28870	immunoglobulin kappa variable 6D-21 (non-functional)	89697749	89698300	552	+	other
2.86-91	IGKV3D-20	28874	immunoglobulin kappa variable 3D-20	89715082	89715616	535	+	other
2.86-91	IGKV2D-19	28887	immunoglobulin kappa variable 2D-19 pseudogene	89722943	89723209	267	+	pseudo
2.86-91	IGKV2D-18	28888	immunoglobulin kappa variable 2D-18 pseudogene	89728733	89729509	777	+	pseudo
2.86-91	IGKV1D-17	28900	immunoglobulin kappa variable 1D-17	89758963	89759438	476	+	other
2.86-91	IGKV1D-16	28901	immunoglobulin kappa variable 1D-16	89776410	89776885	476	+	other
2.86-91	IGKV3D-15	28875	immunoglobulin kappa variable 3D-15 (gene/pseudogene)	89791050	89791563	514	+	other
2.86-91	IGKV2D-14	28889	immunoglobulin kappa variable 2D-14 pseudogene	89797944	89798709	766	+	pseudo
2.86-91	IGKV1D-13	28902	immunoglobulin kappa variable 1D-13	89830253	89830729	477	+	other
2.86-91	IGKV1D-12	28903	immunoglobulin kappa variable 1D-12	89836021	89836495	475	+	other
2.86-91	IGKV3D-11	28876	immunoglobulin kappa variable 3D-11	89849045	89849558	514	+	other
2.86-91	IGKV2D-10	28890	immunoglobulin kappa variable 2D-10 pseudogene	89856036	89856801	766	+	pseudo
2.86-91	IGKV1D-42	28892	immunoglobulin kappa variable 1D-42 (non-functional)	89866370	89866836	467	+	other
2.86-91	IGKV1D-43	28891	immunoglobulin kappa variable 1D-43	89886225	89886700	476	+	other
2.86-91	IGKV1D-8	28904	immunoglobulin kappa variable 1D-8	89897079	89897553	475	+	other
2.86-91	IGKV3D-7	28877	immunoglobulin kappa variable 3D-7	89911009	89911540	532	+	other
2.86-91	LOC100132555	100132555	hypothetical LOC100132555	89924865	89925514	650	-	pseudo
2.86-91	LOC100132281	100132281	hypothetical protein LOC100132281	89927531	89928819	1289	+	protein-coding
2.86-91	LOC100133237	100133237	hypothetical protein LOC100133237	89947931	89948824	894	-	protein-coding
2.86-91	LOC339562	339562	similar to hCG1742442	91000099	91043469	43371	+	protein-coding
2.86-91	LOC100133152	100133152	hypothetical protein LOC100133152	91086755	91087648	894	+	protein-coding
2.86-91	LOC100133327	100133327	hypothetical protein LOC100133327	91107151	91111126	3976	-	protein-coding
2.86-91	LOC642838	642838	similar to hCG1742442	91360653	91370370	9718	+	protein-coding
2.86-91	LOC389000	389000	similar to hCG1983213	91434659	91513828	79170	-	protein-coding
2.86-91	LOC391405	391405	similar to Ig kappa chain V-I region Walker precursor	91585906	91595625	9720	-	other
2.95-97	FAHD2A	51011	fumarylacetoacetate hydrolase domain containing 2A	95432175	95442606	10432	+	protein-coding
2.95-97	LOC653186	653186	hypothetical LOC653186	95442718	95445309	2592	-	protein-coding
2.95-97	UBTFL5	728231	upstream binding transcription factor, RNA polymerase I-like 5	95479780	95499138	19359	-	protein-coding
2.95-97	LOC653192	653192	Tripartite motif-containing protein 43-like protein 1	95506437	95514206	7770	-	protein-coding
2.95-97	TRIM43	129868	tripartite motif-containing 43	95621493	95629198	7706	+	protein-coding
2.95-97	UBTFL3	129870	upstream binding transcription factor, RNA polymerase I-like 3	95636548	95655906	19359	+	protein-coding
2.95-97	LOC643219	643219	hypothetical LOC643219	95819119	95829654	10536	+	pseudo
2.95-97	LOC400986	400986	protein immuno-reactive with anti-PTH polyclonal antibodies	95880570	96021431	140862	-	protein-coding
2.95-97	LOC729234	729234	fumarylacetoacetate hydrolase domain containing 2 pseudogene	96040026	96052611	12586	+	pseudo
2.95-97	LOC150763	150763	hypothetical protein LOC150763	96051421	96064454	13034	-	protein-coding
2.95-97	LOC100128957	100128957	hypothetical LOC100128957	97029900	97047902	18003	-	pseudo
2.95-97	LOC643445	643445	similar to Tripartite motif-containing 43	97055239	97063095	7857	-	pseudo
2.95-97	LOC653924	653924	similar to hCG1732629	97111513	97112936	1424	+	protein-coding
2.95-97	FAHD2B	151313	fumarylacetoacetate hydrolase domain containing 2B	97113050	97124309	11260	-	protein-coding
2.95-97	ANKRD36	375248	ankyrin repeat domain 36	97143081	97148109	5029	+	protein-coding
2.95-97	LOC652873	652873	similar to immunoglobulin kappa chain variable region	97366906	97367743	838	-	pseudo
2.95-97	ANKRD36	375248	ankyrin repeat domain 36	97487693	97572761	85069	-	protein-coding
2.95-97	UBTFL6	643615	upstream binding transcription factor, RNA polymerase I-like 6	97619480	97621638	2159	-	protein-coding
2.109-111	LOC402100	402100	hypothetical LOC402100	109851549	109852642	1094	-	pseudo
2.109-111	RGPD5	84220	RANBP2-like and GRIP domain containing 5	109907624	109972552	64929	+	protein-coding
2.109-111	LIMS3	96626	LIM and senescent cell antigen-like domains 3	110013558	110021322	7765	+	protein-coding
2.109-111	GPAA1P1	22945	glycosylphosphatidylinositol anchor attachment 1 pseudogene 1	110098834	110100053	1220	+	pseudo
2.109-111	LOC645129	645129	hypothetical LOC645129	110101725	110104977	3253	-	pseudo
2.109-111	LOC100132017	100132017	hypothetical protein LOC100132017	110108526	110109415	890	+	protein-coding
2.109-111	LOC645135	645135	similar to KIAA1629 protein	110109504	110126381	16878	+	pseudo
2.109-111	LOC100132711	100132711	similar to predicted protein	110515944	110541156	25213	+	pseudo
2.109-111	LOC442041	442041	similar to KIAA1629 protein	110551991	110555855	3865	-	pseudo
2.109-111	FLJ38359	151009	hypothetical protein FLJ38359	110569034	110569923	890	-	unknown
2.109-111	LOC729248	729248	hypothetical LOC729248	110573466	110576760	3295	+	pseudo
2.109-111	LOC440895	440895	LIM and senescent cell antigen-like domains 3-like	110578457	110626184	47728	-	protein-coding
2.109-111	LOC729260	729260	similar to LIM and senescent cell antigen-like domains 1	110638098	110677463	39366	-	protein-coding
2.109-111	RGPD6	729540	RANBP2-like and GRIP domain containing 6	110705708	110770601	64894	-	protein-coding
2.109-111	LOC645231	645231	similar to 60S ribosomal protein L22 (Heparin-binding protein HBp15)	110794801	110827404	32604	+	unknown
2.109-111	RGPD7	652919	RANBP2-like and GRIP domain containing 7	111012128	111052778	40651	-	protein-coding
2.130-132	LOC100131320	100131320	hypothetical protein LOC100131320	130453522	130454485	964	-	protein-coding
2.130-132	RAB6C	84084	RAB6C, member RAS oncogene family	130453705	130456781	3077	+	protein-coding
2.130-132	LOC100130693	100130693	similar to hCG40515	130479946	130483110	3165	+	pseudo
2.130-132	LOC730024	730024	hypothetical LOC730024	130500041	130512170	12130	-	protein-coding
2.130-132	LOC100132088	100132088	hypothetical LOC100132088	130511001	130512763	1763	+	pseudo
2.130-132	LOC440905	440905	hypothetical protein LOC440905	130523952	130524643	692	-	protein-coding
2.130-132	POTEF	728378	POTE ankyrin domain family, member F	130547578	130594610	47033	-	protein-coding
2.130-132	LOC100132461	100132461	similar to hCG2014450	130609580	130612875	3296	+	pseudo
2.130-132	CCDC74B	91409	coiled-coil domain containing 74B	130613332	130619101	5770	-	protein-coding
2.130-132	SMPD4	55627	sphingomyelin phosphodiesterase 4, neutral membrane (neutral sphingomyelinase-3)	130625450	130656164	30715	-	protein-coding
2.130-132	FAM128B	80097	family with sequence similarity 128, member B	130656173	130664770	8598	+	protein-coding
2.130-132	TUBA3E	112714	tubulin, alpha 3e	130665788	130672504	6717	-	protein-coding
2.130-132	LOC284988	284988	similar to ras homolog gene family, member Q	130684905	130687736	2832	-	pseudo
2.130-132	LOC643276	643276	nucleolar complex associated 2 homolog (S. cerevisiae) pseudogene	130703363	130706129	2767	+	pseudo
2.130-132	LOC391436	391436	similar to non-gastric H+,K+-ATPase	130722703	130726637	3935	+	pseudo
2.130-132	TRNAS-UGA	100126491	transfer RNA serine (anticodon UGA)	130749494	130749563	70	-	tRNA
2.130-132	LOC732043	732043	similar to Kruppel-like zinc finger transcription factor	130900274	130903566	3293	+	pseudo
2.130-132	LOC646802	646802	Uncharacterized protein C2orf14-like 1	130914811	130915504	694	-	protein-coding
2.130-132	LOC100132627	100132627	hypothetical LOC100132627	130916172	130916982	811	-	pseudo
2.130-132	LOC653269	653269	similar to protein expressed in prostate, ovary, testis, and placenta 2	130936150	130983330	47181	-	protein-coding
2.130-132	CFC1B	653275	cripto, FRL-1, cryptic family 1B	130995137	131002035	6899	+	protein-coding
2.130-132	LOC646743	646743	similar to testicular serine protease 2	131013138	131023951	10814	-	protein-coding
2.130-132	TISP43	100133051	similar to mCG22736	131044879	131055679	10801	+	unknown
2.130-132	CFC1	55997	cripto, FRL-1, cryptic family 1	131066805	131073552	6748	-	protein-coding
2.130-132	LOC653781	653781	similar to protein expressed in prostate, ovary, testis, and placenta 2	131085576	131132080	46505	+	protein-coding
2.130-132	LOC646761	646761	hypothetical LOC646761	131152629	131153439	811	+	pseudo
2.130-132	C2orf14	100132708	chromosome 2 open reading frame 14	131154107	131154800	694	+	miscRNA
2.130-132	LOC100132887	100132887	similar to Kruppel-like zinc finger transcription factor	131166036	131169312	3277	-	pseudo
2.130-132	NF1L2	401007	neurofibromin 1-like 2	131651079	131668374	17296	-	pseudo
2.130-132	POTEE	445582	POTE ankyrin domain family, member E	131692394	131738886	46493	+	protein-coding
2.130-132	LOC100128270	100128270	Uncharacterized protein C2orf14-like 2	131760814	131761508	695	+	protein-coding
2.130-132	LOC100216479	100216479	hypothetical LOC100216479	131774012	131785405	11394	+	miscRNA
2.130-132	LOC100130819	100130819	hypothetical protein LOC100130819	131834530	131839397	4868	+	protein-coding
2.130-132	LOC150786	150786	RAB6C-like	131834535	131838201	3667	-	protein-coding
2.130-132	LOC401010	401010	nucleolar complex associated 2 homolog (S. cerevisiae) pseudogene	131916204	131918926	2723	-	pseudo
2.130-132	LOC730041	730041	similar to ras homolog gene family, member Q	131919516	131937683	18168	+	pseudo
2.130-132	LOC646836	646836	uncharacterized protein LOC646836-like	131944180	131946143	1964	-	protein-coding
2.130-132	TUBA3D	113457	tubulin, alpha 3d	131950136	131956977	6842	+	protein-coding
2.130-132	FAM128A	653784	family with sequence similarity 128, member A	131958003	131966534	8532	-	protein-coding
2.130-132	FLJ41352	150776	FLJ41352 protein	131958542	131995632	37091	+	unknown
2.130-132	CCDC74A	90557	coiled-coil domain containing 74A	132001962	132007709	5748	+	protein-coding
2.130-132	LOC100127989	100127989	similar to hCG2014450	132008164	132011468	3305	-	protein-coding
2.130-132	ACTBL3	440915	actin, beta-like 3	132065738	132101469	35732	+	protein-coding
2.132	MGC50273	408029	MGC50273 protein	132269004	132275704	6701	-	protein-coding
2.230-231	SP140	11262	SP140 nuclear body protein	230798690	230886174	87485	+	protein-coding
2.230-231	SP140L	93349	SP140 nuclear body protein-like	230900138	230976689	76552	+	protein-coding
2.230-231	LOC729879	729879	hypothetical protein LOC729879	230983659	230985488	1830	-	unknown
2.232-233	ALPP	250	alkaline phosphatase, placental (Regan isozyme)	232951592	232955843	4252	+	protein-coding
2.232-233	ALPPL2	251	alkaline phosphatase, placental-like 2	232979796	232983668	3873	+	protein-coding
2.232-233	LOC100131009	100131009	hypothetical protein LOC100131009	232993615	233017780	24166	-	protein-coding
2.232-233	ALPI	248	alkaline phosphatase, intestinal	233029077	233032986	3910	+	protein-coding
2.234	UGT1A12P	54573	UDP glucuronosyltransferase 1 family, polypeptide A12 pseudogene	234158824	234159676	853	+	pseudo
2.234	UGT1A8	54576	UDP glucuronosyltransferase 1 family, polypeptide A8	234191030	234346684	155655	+	protein-coding
2.234	UGT1A10	54575	UDP glucuronosyltransferase 1 family, polypeptide A10	234209862	234346690	136829	+	protein-coding
2.234	UGT1A9	54600	UDP glucuronosyltransferase 1 family, polypeptide A9	234245283	234346690	101408	+	protein-coding
2.234	UGT1A7	54577	UDP glucuronosyltransferase 1 family, polypeptide A7	234255323	234346684	91362	+	protein-coding
2.234	UGT1A6	54578	UDP glucuronosyltransferase 1 family, polypeptide A6	234265060	234346690	81631	+	protein-coding
2.234	UGT1A5	54579	UDP glucuronosyltransferase 1 family, polypeptide A5	234286377	234346684	60308	+	protein-coding
2.234	UGT1A4	54657	UDP glucuronosyltransferase 1 family, polypeptide A4	234292177	234346684	54508	+	protein-coding
2.234	UGT1A3	54659	UDP glucuronosyltransferase 1 family, polypeptide A3	234302512	234346684	44173	+	protein-coding
2.234	DNAJB3	414061	DnaJ (Hsp40) homolog, subfamily B, member 3	234316135	234317400	1266	-	protein-coding
2.234	UGT1A2P	54580	UDP glucuronosyltransferase 1 family, polypeptide A2 pseudogene	234320493	234321925	1433	+	pseudo
3.44	ZNF852	285346	zinc finger protein 852	44515641	44527117	11477	-	protein-coding
3.44	ZNF167	55888	zinc finger protein 167	44571717	44599979	28263	+	protein-coding
3.75	OR7E66P	26614	olfactory receptor, family 7, subfamily E, member 66 pseudogene	75479983	75480704	722	-	pseudo
3.75	OR7E22P	9431	olfactory receptor, family 7, subfamily E, member 22 pseudogene	75488226	75489451	1226	-	pseudo
3.75	OR7E55P	391548	olfactory receptor, family 7, subfamily E, member 55 pseudogene	75502154	75503304	1151	-	pseudo
3.75	OR7E121P	402133	olfactory receptor, family 7, subfamily E, member 121 pseudogene	75730392	75731614	1223	-	pseudo
3.99	OR5H1	26341	olfactory receptor, family 5, subfamily H, member 1	99334232	99335173	942	+	protein-coding
3.99	OR5H14	403273	olfactory receptor, family 5, subfamily H, member 14	99350920	99351852	933	+	protein-coding
3.99	OR5H15	403274	olfactory receptor, family 5, subfamily H, member 15	99370234	99371175	942	+	protein-coding
3.99	OR5H5P	79297	olfactory receptor, family 5, subfamily H, member 5 pseudogene	99398745	99399669	925	+	pseudo
3.99	OR5H3P	79309	olfactory receptor, family 5, subfamily H, member 3 pseudogene	99408957	99409872	916	+	pseudo
3.99	OR5H4P	79299	olfactory receptor, family 5, subfamily H, member 4 pseudogene	99423573	99424500	928	+	pseudo
3.99	OR5H7P	79291	olfactory receptor, family 5, subfamily H, member 7 pseudogene	99439886	99440812	927	+	pseudo
3.99	OR5H6	79295	olfactory receptor, family 5, subfamily H, member 6	99465819	99466796	978	+	protein-coding
3.126	OR7E130P	389144	olfactory receptor, family 7, subfamily E, member 130 pseudogene	126904818	126905980	1163	+	pseudo
3.126	OR7E29P	26644	olfactory receptor, family 7, subfamily E, member 29 pseudogene	126913568	126914712	1145	+	pseudo
3.126	OR7E93P	79282	olfactory receptor, family 7, subfamily E, member 93 pseudogene	126925967	126927137	1171	+	pseudo
3.126	OR7E53P	26478	olfactory receptor, family 7, subfamily E, member 53 pseudogene	126936026	126936681	656	+	pseudo
3.126	LOC651856	651856	similar to seven transmembrane helix receptor	126948192	126962434	14243	+	pseudo
3.126	OR7E97P	79492	olfactory receptor, family 7, subfamily E, member 97 pseudogene	126948562	126949732	1171	+	pseudo
3.130	RPL32P3	132241	ribosomal protein L32 pseudogene 3	130584367	130600972	16606	-	pseudo
3.196-197	LOC651714	651714	similar to KIAA1359 protein	196823376	196832773	9398	+	pseudo
3.196-197	MUC20	200958	mucin 20, cell surface associated	196933424	196950211	16788	+	protein-coding
3.196-197	LOC727978	727978	similar to hCG2042473	197147436	197153362	5927	+	protein-coding
3.196-197	LOC100131360	100131360	similar to protein phosphatase 4 regulatory subunit 2	197207352	197210663	3312	+	pseudo
4.0	ZNF595	152687	zinc finger protein 595	43227	78099	34873	+	protein-coding
4.0	hCG_1771830	654254	zinc finger protein LOC654254	254230	289104	34875	-	protein-coding
4.0	ZNF141	7700	zinc finger protein 141	321617	359047	37431	+	protein-coding
4.0	MIR571	693156	microRNA 571	333945	334040	96	+	miscRNA
4.0	ZNF721	170960	zinc finger protein 721	409224	483442	74219	-	protein-coding
4.4	LOC643370	643370	similar to hCG1776413	4167800	4196211	28412	-	pseudo
4.4	OR4D12P	282754	olfactory receptor, family 4, subfamily D, member 12 pseudogene	4179134	4180358	1225	-	pseudo
4.4	OR7E99P	81419	olfactory receptor, family 7, subfamily E, member 99 pseudogene	4209007	4210231	1225	-	pseudo
4.9	OR7E86P	442104	olfactory receptor, family 7, subfamily E, member 86 pseudogene	9069946	9071168	1223	+	pseudo
4.9	OR7E84P	390288	olfactory receptor, family 7, subfamily E, member 84 pseudogene	9079750	9080973	1224	+	pseudo
4.9	OR7E85P	442105	olfactory receptor, family 7, subfamily E, member 85 pseudogene	9094348	9095575	1228	+	pseudo
4.9	OR7E83P	391630	olfactory receptor, family 7, subfamily E, member 83 pseudogene	9123570	9124734	1165	+	pseudo
4.9	OR7E35P	391632	olfactory receptor, family 7, subfamily E, member 35 pseudogene	9365514	9366627	1114	+	pseudo
4.48-49	LOC100132617	100132617	similar to hCG2040015	48929527	48942049	12523	-	pseudo
4.48-49	LOC643579	643579	similar to LOC339742 protein	48962519	48968462	5944	-	pseudo
4.48-49	LOC728364	728364	similar to FLJ00310 protein	49183733	49210832	27100	-	pseudo
4.48-49	LOC100133097	100133097	similar to LOC339742 protein	49212820	49226114	13295	+	pseudo
4.48-49	LOC728384	728384	similar to hCG2040015	49246821	49259459	12639	+	pseudo
4.68-69	TMPRSS11E	28983	transmembrane protease, serine 11E	68995762	69045917	50156	+	protein-coding
4.68-69	UGT2B29P	54568	UDP glucuronosyltransferase 2 family, polypeptide B29 pseudogene	69065231	69066251	1021	-	pseudo
4.68-69	UGT2B17	7367	UDP glucuronosyltransferase 2 family, polypeptide B17	69085497	69116840	31344	-	protein-coding
4.68-69	LOC728807	728807	similar to UDP-glucuronosyltransferase 2B15 precursor (UDPGT) (UDPGTh-3) (HLUG4)	69164502	69177702	13201	-	pseudo
4.68-69	LOC728160	728160	hypothetical LOC728160	69194910	69218969	24060	-	protein-coding
4.68-69	LOC728811	728811	hypothetical LOC728811	69252947	69263398	10452	-	protein-coding
4.68-69	LOC441019	441019	hypothetical gene supported by X97260; BC070289	69391255	69394288	3034	+	protein-coding
4.68-69	TMPRSS11E2	729884	transmembrane protease, serine 11E2	69465108	69515259	50152	+	protein-coding
4.68-69	LOC727753	727753	similar to UDP-glucuronosyltransferase 2B15 precursor (UDPGT) (UDPGTh-3) (HLUG4)	69525976	69529735	3760	-	pseudo
4.68-69	UGT2B15	7366	UDP glucuronosyltransferase 2 family, polypeptide B15	69546932	69571114	24183	-	protein-coding
4.68-69	LOC441018	441018	hypothetical LOC441018	69604947	69615398	10452	-	protein-coding
4.69-70	LOC642329	642329	hypothetical LOC642329	69684928	69687726	2799	+	pseudo
4.69-70	UGT2B10	7365	UDP glucuronosyltransferase 2 family, polypeptide B10	69716318	69731209	14892	+	protein-coding
4.69-70	UGT2A3	79799	UDP glucuronosyltransferase 2 family, polypeptide A3	69828756	69852093	23338	-	protein-coding
4.69-70	LOC642381	642381	speckle-type POZ protein-like pseudogene	69897242	69898010	769	-	pseudo
4.69-70	UGT2B27P	54569	UDP glucuronosyltransferase 2 family, polypeptide B27 pseudogene	69919971	69920978	1008	-	pseudo
4.69-70	UGT2B7	7364	UDP glucuronosyltransferase 2 family, polypeptide B7	69996814	70013293	16480	+	protein-coding
4.69-70	LOC100127903	100127903	speckle-type POZ protein-like pseudogene	70025581	70026758	1178	+	pseudo
4.69-70	LOC642474	642474	hypothetical LOC642474	70081967	70151125	69159	+	pseudo
4.69-70	UGT2B11	10720	UDP glucuronosyltransferase 2 family, polypeptide B11	70100624	70115038	14415	-	protein-coding
4.69-70	UGT2B28	54490	UDP glucuronosyltransferase 2 family, polypeptide B28	70180806	70195357	14552	+	protein-coding
4.69-70	LOC642496	642496	hypothetical LOC642496	70246917	70258486	11570	+	pseudo
4.69-70	UGT2B25P	54571	UDP glucuronosyltransferase 2 family, polypeptide B25 pseudogene	70289619	70290517	899	+	pseudo
4.69-70	UGT2B24P	54572	UDP glucuronosyltransferase 2 family, polypeptide B24 pseudogene	70308842	70309864	1023	+	pseudo
4.75	AREG	374	amphiregulin	75529717	75539590	9874	+	protein-coding
4.75	AREGB	727738	amphiregulin B	75699657	75709510	9854	+	protein-coding
4.100	ADH1A	124	alcohol dehydrogenase 1A (class I), alpha polypeptide	100416547	100431165	14619	-	protein-coding
4.100	ADH1B	125	alcohol dehydrogenase 1B (class I), beta polypeptide	100446552	100461581	15030	-	protein-coding
4.100	ADH1C	126	alcohol dehydrogenase 1C (class I), gamma polypeptide	100476672	100492940	16269	-	protein-coding
4.144-145	GYPE	2996	glycophorin E	145011469	145046166	34698	-	protein-coding
4.144-145	GYPB	2994	glycophorin B (MNS blood group)	145136707	145159946	23240	-	protein-coding
4.144-145	GYPA	2993	glycophorin A (MNS blood group)	145249906	145281294	31389	-	protein-coding
4.191	DUX4C	554045	double homeobox 4c	191177249	191180814	3566	-	unknown
4.191	LOC653541	653541	double homeobox, 4-like	191223374	191224345	972	+	protein-coding
4.191	LOC653543	653543	double homeobox, 4-like	191226074	191227684	1611	+	protein-coding
4.191	LOC653544	653544	double homeobox, 4-like	191229367	191230977	1611	+	protein-coding
4.191	LOC653545	653545	double homeobox, 4-like	191232660	191234270	1611	+	protein-coding
4.191	LOC441056	441056	double homeobox, 4-like	191235960	191237564	1605	+	protein-coding
4.191	DUX4	22947	double homeobox, 4	191239248	191240864	1617	+	protein-coding
4.191	LOC653548	653548	double homeobox, 4-like	191242547	191244157	1611	+	protein-coding
4.191	LOC728410	728410	double homeobox, 4-like	191245847	191247457	1611	+	protein-coding
5.0	TPPP	11076	tubulin polymerization promoting protein	712977	746510	33534	-	protein-coding
5.0	ZDHHC11B	653082	zinc finger, DHHC-type containing 11B	769818	820066	50249	-	protein-coding
5.0	ZDHHC11	79844	zinc finger, DHHC-type containing 11	848722	904101	55380	-	protein-coding
5.17	LOC285697	285697	similar to hCG1807616	17539342	17539938	597	+	protein-coding
5.17	LOC391742	391742	TAF11-like protein ENSP00000332601-like	17551340	17551936	597	+	protein-coding
5.17	LOC391744	391744	similar to hCG1642908	17564905	17568484	3580	-	pseudo
5.17	LOC646103	646103	similar to hCG1809904	17571476	17572072	597	+	protein-coding
5.17	LOC391746	391746	similar to hCG1809904	17574910	17575506	597	+	protein-coding
5.17	LOC646066	646066	similar to hCG1809904	17578344	17578940	597	+	protein-coding
5.17	LOC391747	391747	similar to hCG1809904	17581778	17582374	597	+	protein-coding
5.17	LOC402199	402199	similar to hCG1809904	17586231	17586827	597	-	protein-coding
5.17	LOC391749	391749	similar to hCG1809904	17589665	17590261	597	-	protein-coding
5.17	LOC285563	285563	similar to hCG1809904	17593099	17593695	597	-	protein-coding
5.17	LOC729694	729694	similar to hCG1809904	17596533	17597129	597	-	protein-coding
5.17	LOC729695	729695	similar to hCG1809904	17599967	17600563	597	-	protein-coding
5.17	LOC729698	729698	similar to hCG1809904	17603401	17603997	597	-	protein-coding
5.17	LOC729700	729700	similar to hCG1809904	17606835	17607431	597	-	protein-coding
5.17	LOC729703	729703	similar to hCG1809904	17610269	17610865	597	-	protein-coding
5.17	LOC729706	729706	similar to hCG1809904	17613703	17614299	597	-	protein-coding
5.17	LOC729711	729711	similar to hCG1809904	17617137	17617733	597	-	protein-coding
5.17	LOC402207	402207	similar to hCG1809904	17620571	17621167	597	-	protein-coding
5.17	LOC729719	729719	similar to hCG1809904	17624005	17624601	597	-	protein-coding
5.17	LOC729724	729724	similar to hCG1809904	17627439	17628035	597	-	protein-coding
5.17	LOC729731	729731	similar to hCG1809904	17630873	17631469	597	-	protein-coding
5.17	LOC391761	391761	similar to hCG1809904	17634307	17634903	597	-	protein-coding
5.17	LOC729735	729735	similar to hCG1809904	17637741	17638337	597	-	protein-coding
5.17	LOC391763	391763	similar to hCG1809904	17641175	17641771	597	-	protein-coding
5.17	LOC391764	391764	similar to hCG1989915	17644889	17648590	3702	+	protein-coding
5.17	LOC391765	391765	similar to hCG1642908	17657467	17658941	1475	-	pseudo
5.17	LOC391766	391766	similar to hCG1809904	17664895	17665491	597	+	protein-coding
5.17	LOC391767	391767	similar to hCG1989915	17667267	17667860	594	+	protein-coding
5.68-70	OCLN	4950	occludin	68823875	68885889	62015	+	protein-coding
5.68-70	GTF2H2C	728340	general transcription factor IIH, polypeptide 2C	68891807	68924486	32680	+	protein-coding
5.68-70	LOC643784	643784	NLR family, apoptosis inhibitory protein pseudogene	68938688	68955353	16666	+	pseudo
5.68-70	LOC643784	643784	NLR family, apoptosis inhibitory protein pseudogene	68941009	68955229	14221	+	pseudo
5.68-70	LOC728488	728488	POM121 membrane glycoprotein (rat) pseudogene	68963603	68964328	726	+	pseudo
5.68-70	LOC653188	653188	similar to Beta-glucuronidase-like protein SMA3	68969565	68985169	15605	-	protein-coding
5.68-70	LOC728499	728499	POM121 membrane glycoprotein (rat) pseudogene	68984891	68985580	690	+	pseudo
5.68-70	LOC728506	728506	POM121 membrane glycoprotein (rat) pseudogene	69234039	69234728	690	-	pseudo
5.68-70	LOC100132218	100132218	hypothetical protein LOC100132218	69275113	69329448	54336	+	protein-coding
5.68-70	SERF1B	728492	small EDRK-rich factor 1B (centromeric)	69356852	69374696	17845	+	protein-coding
5.68-70	SMN2	6607	survival of motor neuron 2, centromeric	69381106	69409175	28070	+	protein-coding
5.68-70	LOC728519	728519	NLR family, apoptosis inhibitory protein pseudogene	69424619	69460028	35410	-	pseudo
5.68-70	LOC643367	643367	POM121 membrane glycoprotein (rat) pseudogene	69545339	69549662	4324	+	pseudo
5.68-70	SMA4	11039	glucuronidase, beta pseudogene	69550767	69557378	6612	-	pseudo
5.68-70	LOC728526	728526	POM121 membrane glycoprotein (rat) pseudogene	69563390	69567713	4324	+	pseudo
5.68-70	GTF2H2B	653238	general transcription factor IIH, polypeptide 2B	69746972	69779641	32670	+	protein-coding
5.68-70	LOC728535	728535	NLR family, apoptosis inhibitory protein pseudogene	69790195	69810164	19970	+	pseudo
5.68-70	SMA5	11042	glucuronidase, beta pseudogene	69812599	69888457	75859	-	pseudo
5.68-70	LOC653391	653391	glucuronidase, beta pseudogene	69812624	69917305	104682	-	pseudo
5.68-70	LOC100133280	100133280	hypothetical LOC100133280	70104277	70110359	6083	-	pseudo
5.68-70	LOC653080	653080	glucuronidase, beta pseudogene	70116980	70130281	13302	+	pseudo
5.68-70	LOC728555	728555	hypothetical LOC728555	70184589	70204524	19936	+	protein-coding
5.68-70	SERF1A	8293	small EDRK-rich factor 1A (telomeric)	70232244	70250112	17869	+	protein-coding
5.68-70	SMN1	6606	survival of motor neuron 1, telomeric	70256524	70284593	28070	+	protein-coding
5.68-70	NAIP	4671	NLR family, apoptosis inhibitory protein	70300066	70356697	56632	-	protein-coding
5.68-70	GTF2H2	2966	general transcription factor IIH, polypeptide 2, 44kDa	70366707	70399253	32547	-	protein-coding
5.68-70	LOC647859	647859	occludin pseudogene	70405175	70424776	19602	-	pseudo
5.68-70	LOC653406	653406	NLR family, apoptosis inhibitory protein pseudogene	70432839	70460339	27501	-	pseudo
5.68-70	LOC728565	728565	glucuronidase, beta pseudogene	70471598	70564527	92930	-	pseudo
5.68-70	LOC728575	728575	POM121 membrane glycoprotein (rat) pseudogene	70564402	70568048	3647	+	pseudo
5.140b	PCDHB2	56133	protocadherin beta 2	140454421	140457148	2728	+	protein-coding
5.140b	PCDHB3	56132	protocadherin beta 3	140460418	140463590	3173	+	protein-coding
5.140b	PCDHB4	56131	protocadherin beta 4	140481765	140485385	3621	+	protein-coding
5.140b	PCDHB5	26167	protocadherin beta 5	140494984	140497888	2905	+	protein-coding
5.140b	PCDHB6	56130	protocadherin beta 6	140510023	140513052	3030	+	protein-coding
5.140b	PCDHB17	54661	protocadherin beta 17 pseudogene	140515764	140518174	2411	+	pseudo
5.140b	PCDHB7	56129	protocadherin beta 7	140532427	140536141	3715	+	protein-coding
5.140b	PCDHB8	56128	protocadherin beta 8	140537614	140540205	2592	+	protein-coding
5.140b	PCDHB16	57717	protocadherin beta 16	140541164	140545980	4817	+	protein-coding
5.140b	PCDHB9	56127	protocadherin beta 9	140547077	140551295	4219	+	protein-coding
5.140b	PCDHB10	56126	protocadherin beta 10	140552136	140555397	3262	+	protein-coding
5.140b	PCDHB11	56125	protocadherin beta 11	140559532	140562802	3271	+	protein-coding
5.140b	PCDHB12	56124	protocadherin beta 12	140568475	140571882	3408	+	protein-coding
5.140b	PCDHB13	56123	protocadherin beta 13	140573693	140577177	3485	+	protein-coding
5.140b	PCDHB14	56122	protocadherin beta 14	140583262	140586044	2783	+	protein-coding
5.140b	PCDHB18	54660	protocadherin beta 18 pseudogene	140594120	140597285	3166	+	pseudo
5.140b	PCDHB15	56121	protocadherin beta 15	140605331	140607986	2656	+	protein-coding
5.177	FAM153A	285596	family with sequence similarity 153, member A	177082971	177140111	57141	-	protein-coding
5.177	LOC401222	401222	hypothetical gene supported by BC036933	177140021	177144628	4608	+	protein-coding
5.177	LOC401220	401220	hypothetical gene supported by BC036933	177363850	177367314	3465	-	protein-coding
5.177	FAM153C	653316	family with sequence similarity 153, member C	177368295	177407262	38968	+	protein-coding
6.26a	BTN3A2	11118	butyrophilin, subfamily 3, member A2	26473377	26486527	13151	+	protein-coding
6.26a	BTN2A2	10385	butyrophilin, subfamily 2, member A2	26491333	26503081	11749	+	protein-coding
6.26a	BTN3A1	11119	butyrophilin, subfamily 3, member A1	26510460	26523421	12962	+	protein-coding
6.26a	BTN2A3	54718	butyrophilin, subfamily 2, member A3	26530326	26539822	9497	+	protein-coding
6.26a	BTN3A3	10384	butyrophilin, subfamily 3, member A3	26548742	26561622	12881	+	protein-coding
6.26a	BTN2A1	11120	butyrophilin, subfamily 2, member A1	26566168	26577844	11677	+	protein-coding
6.26b	TRNAA-AGC	100126501	transfer RNA alanine (anticodon AGC)	26790694	26790766	73	+	tRNA
6.26b	TRNAI-AAU	100126481	transfer RNA isoleucine (anticodon AAU)	26829200	26829273	74	-	tRNA
6.26b	TRNAA-AGC	100126501	transfer RNA alanine (anticodon AGC)	26836235	26836307	73	+	tRNA
6.26b	TRNAA-AGC	100126501	transfer RNA alanine (anticodon AGC)	26838716	26838788	73	+	tRNA
6.26b	TRNAM-CAU	100126484	transfer RNA methionine (anticodon CAU)	26843553	26843625	73	-	tRNA
6.26b	TRNAA-AGC	100126501	transfer RNA alanine (anticodon AGC)	26859897	26859969	73	+	tRNA
6.26b	TRNAM-CAU	100126484	transfer RNA methionine (anticodon CAU)	26874423	26874495	73	+	tRNA
6.26b	TRNAA-AGC	100126501	transfer RNA alanine (anticodon AGC)	26879269	26879341	73	-	tRNA
6.26b	TRNAA-AGC	100126501	transfer RNA alanine (anticodon AGC)	26881750	26881822	73	-	tRNA
6.26b	TRNAI-AAU	100126481	transfer RNA isoleucine (anticodon AAU)	26888811	26888884	74	+	tRNA
6.26b	TRNAA-AGC	100126501	transfer RNA alanine (anticodon AGC)	26903985	26904057	73	-	tRNA
6.29	OR2J1	442185	olfactory receptor, family 2, subfamily J, member 1	29176699	29177634	936	+	pseudo
6.29	OR2J3	442186	olfactory receptor, family 2, subfamily J, member 3	29187647	29188582	936	+	protein-coding
6.29	OR2J2	26707	olfactory receptor, family 2, subfamily J, member 2	29249290	29250330	1041	+	protein-coding
6.29	OR2J4P	442188	olfactory receptor, family 2, subfamily J, member 4 pseudogene	29257266	29258198	933	+	pseudo
6.29-30	HCP5P14	353018	HLA complex P5 pseudogene 14	29846303	29848642	2340	-	pseudo
6.29-30	HCG4P10	353017	HLA complex group 4 pseudogene 10	29866236	29867325	1090	-	pseudo
6.29-30	HCG4	54435	HLA complex group 4	29866795	29868829	2035	-	pseudo
6.29-30	HCP5P13	353016	HLA complex P5 pseudogene 13	29868890	29870002	1113	-	pseudo
6.29-30	HCG4P9	353014	HLA complex group 4 pseudogene 9	29874180	29875882	1703	-	pseudo
6.29-30	HLA-G	3135	major histocompatibility complex, class I, G	29903497	29906859	3363	+	protein-coding
6.29-30	LOC100133214	100133214	similar to PAMP6501	29908541	29909068	528	-	protein-coding
6.29-30	HCP5P10	352990	HLA complex P5 pseudogene 10	29948054	29948488	435	-	pseudo
6.29-30	HLA-H	3136	major histocompatibility complex, class I, H (pseudogene)	29963508	29966245	2738	+	pseudo
6.29-30	HCG2P7	80867	HLA complex group 2 pseudogene 7	29974787	29978417	3631	+	pseudo
6.29-30	3.8-1.3	353008	3.8-1.3 pseudogene	29985991	29987156	1166	-	pseudo
6.29-30	HCP5P6	352993	HLA complex P5 pseudogene 6	29991508	29993870	2363	-	pseudo
6.29-30	HCG4P6	80868	HLA complex group 4 pseudogene 6	30000348	30001407	1060	-	pseudo
6.29-30	P5-05	352994	P5-1 pseudogene	30002198	30002329	132	+	pseudo
6.29-30	HLA-K	3138	major histocompatibility complex, class I, K (pseudogene)	30002214	30005465	3252	+	pseudo
6.29-30	HCG4P5	353003	HLA complex group 4 pseudogene 5	30016668	30017557	890	-	pseudo
6.29-30	P5-04	352996	P5-1 pseudogene	30018293	30018405	113	-	pseudo
6.29-30	HLA-A	3105	major histocompatibility complex, class I, A	30018310	30021633	3324	+	protein-coding
6.29-30	HCG4P4	353002	HLA complex group 4 pseudogene 4	30030961	30031389	429	-	pseudo
6.29-30	HLA-W	352966	major histocompatibility complex, class I, W (pseudogene)	30031589	30034813	3225	+	pseudo
6.29-30	HCG2P6	353006	HLA complex group 2 pseudogene 6	30036085	30043176	7092	+	pseudo
6.29-30	3.8-1.2	353007	3.8-1.2 pseudogene	30071712	30072167	456	-	pseudo
6.29-30	HCP5P2	352998	HLA complex P5 pseudogene 2	30076760	30079027	2268	-	pseudo
6.29-30	HCG4P3	353001	HLA complex group 4 pseudogene 3	30080601	30081584	984	-	pseudo
6.29-30	HLA-J	3137	major histocompatibility complex, class I, J (pseudogene)	30082352	30085123	2772	+	pseudo
6.31a	HLA-C	3107	major histocompatibility complex, class I, C	31344508	31347834	3327	-	protein-coding
6.31a	HLA-B	3106	major histocompatibility complex, class I, B	31429628	31432914	3287	-	protein-coding
6.31b	MICA	4276	MHC class I polypeptide-related sequence A	31479350	31491069	11720	+	protein-coding
6.31b	MICB	4277	MHC class I polypeptide-related sequence B	31573945	31586880	12936	+	protein-coding
6.32a	C4B	721	complement component 4B (Chido blood group)	32057813	32078435	20623	+	protein-coding
6.32a	CYP21A1P	1590	cytochrome P450, family 21, subfamily A, polypeptide 1 pseudogene	32080697	32084739	4043	+	pseudo
6.32a	TNXA	7146	tenascin XA pseudogene	32084369	32088120	3752	-	pseudo
6.32a	STK19P	373159	serine/threonine kinase 19 pseudogene	32089025	32089939	915	+	pseudo
6.32a	C4A	720	complement component 4A (Rodgers blood group)	32090549	32111173	20625	+	protein-coding
6.32a	CYP21A2	1589	cytochrome P450, family 21, subfamily A, polypeptide 2	32114061	32117398	3338	+	protein-coding
6.32b	HLA-DRB5	3127	major histocompatibility complex, class II, DR beta 5	32593129	32605984	12856	-	protein-coding
6.32b	HLA-DRB6	3128	major histocompatibility complex, class II, DR beta 6 (pseudogene)	32628468	32635757	7290	-	pseudo
6.32b	HLA-DRB1	3123	major histocompatibility complex, class II, DR beta 1	32654527	32665559	11033	-	protein-coding
6.41	TREML2	79865	triggering receptor expressed on myeloid cells-like 2	41266206	41276902	10697	-	protein-coding
6.41	TREML3	340206	triggering receptor expressed on myeloid cells-like 3	41284270	41298360	14091	-	protein-coding
6.41	TREML4	285852	triggering receptor expressed on myeloid cells-like 4	41304040	41314098	10059	+	protein-coding
6.41	TREML2P	221438	triggering receptor expressed on myeloid cells-like 2 pseudogene	41325093	41325305	213	+	pseudo
6.52	LOC730152	730152	similar to glutathione-S-transferase subunit	52712220	52717916	5697	-	pseudo
6.52	GSTA2	2939	glutathione S-transferase alpha 2	52723140	52736283	13144	-	protein-coding
6.52	LOC647169	647169	similar to glutathione transferase	52738031	52754147	16117	-	protein-coding
6.52	GSTA1	2938	glutathione S-transferase alpha 1	52764347	52776616	12270	-	protein-coding
6.52	GSTAP1	2942	glutathione S-transferase alpha pseudogene 1	52778370	52786473	8104	-	pseudo
6.52	GSTA5	221357	glutathione S-transferase alpha 5	52804499	52818852	14354	-	protein-coding
6.52	LOC647175	647175	similar to Glutathione S-transferase A1 (GTH1) (HA subunit 1) (GST-epsilon) (GSTA1-1) (GST class-alpha member 1)	52820667	52843086	22420	-	pseudo
6.52	LOC647177	647177	similar to glutathione transferase	52845771	52852703	6933	-	pseudo
6.52	GSTA3	2940	glutathione S-transferase alpha 3	52869403	52882455	13053	-	protein-coding
6.57-58	RP11-343D24.1	100131935	glyceraldehyde-3-phosphate dehydrogenase pseudogene	57794928	57864011	69084	-	pseudo
6.57-58	LOC730180	730180	similar to retinoblastoma-binding protein mRbAp48	57949066	57950349	1284	-	pseudo
6.57-58	TRNAA-AGC	100126501	transfer RNA alanine (anticodon AGC)	58272587	58272659	73	-	tRNA
6.57-58	TRNAA-AGC	100126501	transfer RNA alanine (anticodon AGC)	58295403	58295475	73	-	tRNA
6.57-58	GAPDHP15	642317	glyceraldehyde-3-phosphate dehydrogenase pseudogene 15	58401923	58418818	16896	-	pseudo
6.57-58	LOC727842	727842	hypothetical LOC727842	58553978	58555278	1301	-	pseudo
6.150	RAET1G	353091	retinoic acid early transcript 1G	150279707	150285907	6201	-	protein-coding
6.150	LOC100129147	100129147	hypothetical protein LOC100129147	150286358	150289152	2795	+	protein-coding
6.150	ULBP2	80328	UL16 binding protein 2	150304829	150312064	7236	+	protein-coding
6.150	ULBP1	80329	UL16 binding protein 1	150326836	150336539	9704	+	protein-coding
6.150	RAET1K	646024	retinoic acid early transcript 1K pseudogene	150362917	150367986	5070	-	pseudo
6.150	RAET1L	154064	retinoic acid early transcript 1L	150382959	150388361	5403	-	protein-coding
6.150	ULBP3	79465	UL16 binding protein 3	150427436	150431895	4460	-	protein-coding
6.160-161	LPAL2	80350	lipoprotein, Lp(a)-like 2	160807831	160852146	44316	-	protein-coding
6.160-161	LPA	4018	lipoprotein, Lp(a)	160872505	161007397	134893	-	protein-coding
6.160-161	PLG	5340	plasminogen	161043273	161094328	51056	+	protein-coding
6.167	TCP10L2	401285	t-complex 10-like 2 (mouse)	167504071	167530525	26455	+	unknown
6.167	TTLL2	83887	tubulin tyrosine ligase-like family, member 2	167658564	167676167	17604	+	protein-coding
6.167	TCP10	6953	t-complex 10 homolog (mouse)	167706567	167717988	11422	-	protein-coding
7.6	OR7E39P	253933	olfactory receptor, family 7, subfamily E, member 39 pseudogene	6840879	6842050	1172	-	pseudo
7.6	UNC93B2	641922	unc-93 homolog B2 pseudogene (C. elegans)	6861195	6873891	12697	-	pseudo
7.6	OR7E59P	402249	olfactory receptor, family 7, subfamily E, member 59 pseudogene	6885678	6886836	1159	-	pseudo
7.35	tcag7.1317	646913	septin 7 pseudogene	35914298	35980039	65742	+	pseudo
7.48	LOC100133275	100133275	hypothetical protein LOC100133275	48854435	48856896	2462	+	protein-coding
7.48	CDC14BL	100101112	CDC14 cell division cycle 14 C-like	48856544	48858223	1680	-	pseudo
7.48	LOC100131447	100131447	hypothetical LOC100131447	48856552	48863040	6489	-	pseudo
7.48	CDC14C	168448	CDC14 cell division cycle 14 homolog C (S. cerevisiae)	48934703	48937595	2893	+	pseudo
7.56-57	LOC442676	442676	hypothetical protein LOC442676	56383573	56401335	17763	+	protein-coding
7.56-57	LOC731631	731631	hypothetical LOC731631	56408454	56412250	3797	-	protein-coding
7.56-57	LOC100132050	100132050	similar to hCG1779533	56410661	56414889	4229	-	pseudo
7.56-57	LOC728376	728376	zinc finger protein pseudogene	56483145	56502726	19582	+	pseudo
7.56-57	LOC100128867	100128867	RNA binding motif protein 22 pseudogene	56518310	56527523	9214	+	pseudo
7.56-57	LOC730382	730382	similar to hCG1983241	56720245	56726332	6088	-	protein-coding
7.56-57	LOC730275	730275	similar to hCG1792746	56840018	56847923	7906	+	pseudo
7.56-57	LOC730286	730286	hypothetical LOC730286	56843501	56845478	1978	-	unknown
7.56-57	LOC401357	401357	hypothetical LOC401357	56843501	56849703	6203	-	unknown
7.56-57	LOC100128474	100128474	similar to hCG1779533	56861726	56865369	3644	-	protein-coding
7.56-57	LOC100130849	100130849	similar to hCG2005335	56912575	56919554	6980	-	protein-coding
7.56-57	ZNF479	90827	zinc finger protein 479	57191263	57211513	20251	-	protein-coding
7.56-57	LOC642006	642006	similar to glucuronidase, beta	57237319	57251805	14487	-	protein-coding
7.56-57	ZNF716	441234	zinc finger protein 716	57513831	57533597	19767	+	protein-coding
7.57a	LOC100128575	100128575	hypothetical LOC100128575	57689293	57705602	16310	-	pseudo
7.57a	LOC100129985	100129985	hypothetical LOC100129985	57890175	57903532	13358	+	pseudo
7.62-66	LOC100132729	100132729	similar to septin 14	62215269	62282197	66929	-	pseudo
7.62-66	LOC100132044	100132044	hypothetical LOC100132044	62360878	62361275	398	+	pseudo
7.62-66	LOC643955	643955	zinc finger protein 479 pseudogene	62389100	62401869	12770	-	pseudo
7.62-66	ARAFPS2	285893	v-raf murine sarcoma 3611 viral oncogene homolog pseudogene 2	62440429	62441646	1218	+	pseudo
7.62-66	LOC100127884	100127884	similar to hCG1802818	62446332	62448552	2221	-	pseudo
7.62-66	LOC340239	340239	hypothetical LOC340239	62449663	62452149	2487	-	miscRNA
7.62-66	LOC100129000	100129000	similar to hCG1647535	62491591	62494077	2487	+	protein-coding
7.62-66	LOC100133079	100133079	hCG1802818-like	62495267	62497405	2139	+	pseudo
7.62-66	LOC644000	644000	hypothetical LOC644000	62502402	62503193	792	-	protein-coding
7.62-66	LOC644017	644017	zinc finger protein 479 pseudogene	62527760	62554506	26747	+	pseudo
7.62-66	LOC100130577	100130577	hypothetical LOC100130577	62578408	62578802	395	-	pseudo
7.62-66	LOC730284	730284	similar to hCG1793472	62806723	62849096	42374	+	pseudo
7.62-66	LOC644159	644159	solute carrier family 25 (mitochondrial carrier; citrate transporter), member 1 pseudogene	63023291	63029811	6521	+	pseudo
7.62-66	LOC100129587	100129587	similar to hCG1812961	63032335	63032852	518	-	pseudo
7.62-66	ZNF727	442319	zinc finger protein 727	63113164	63177062	63899	+	protein-coding
7.62-66	LOC402273	402273	hypothetical LOC402273	63247432	63273098	25667	-	pseudo
7.62-66	ZNF727	442319	zinc finger protein 727	63305016	63318103	13088	+	protein-coding
7.62-66	ZNF679	168417	zinc finger protein 679	63326287	63364744	38458	+	unknown
7.62-66	LOC728927	728927	similar to hCG40110	63408641	63447452	38812	+	protein-coding
7.62-66	ZNF273	10793	zinc finger protein 273	64001055	64029390	28336	+	protein-coding
7.62-66	ZNF117	51351	zinc finger protein 117	64072265	64088849	16585	-	protein-coding
7.62-66	LOC649553	649553	similar to chaperonin containing TCP1, subunit 6A	64162357	64173325	10969	+	unknown
7.62-66	LOC643180	643180	chaperonin containing TCP1, subunit 6A pseudogene	64162711	64172626	9916	+	pseudo
7.62-66	LOC100128294	100128294	hypothetical protein LOC100128294	64196519	64206320	9802	+	protein-coding
7.62-66	FLJ25037	285905	hypothetical protein FLJ25037	64239021	64310646	71626	+	unknown
7.62-66	LOC441242	441242	hypothetical LOC441242	64749359	64873235	123877	-	unknown
7.62-66	LOC644619	644619	similar to hCG2017089	64758856	64826072	67217	+	pseudo
7.62-66	CCT6P1	643253	chaperonin containing TCP1, subunit 6 (zeta) pseudogene 1	64853527	64866097	12571	+	pseudo
7.62-66	SNORA22	677807	small nucleolar RNA, H/ACA box 22	64857948	64858081	134	+	snoRNA
7.62-66	LOC100130576	100130576	similar to hCG1739112	64930033	64943180	13148	+	pseudo
7.62-66	VKORC1L1	154807	vitamin K epoxide reductase complex, subunit 1-like 1	64975692	65057237	81546	+	protein-coding
7.62-66	CRCP	27297	CGRP receptor component	65217240	65256990	39751	+	protein-coding
7.62-66	LOC285908	285908	hypothetical protein LOC285908	65478479	65502830	24352	-	protein-coding
7.62-66	LOC729126	729126	hypothetical LOC729126	65529839	65552827	22989	-	pseudo
7.62-66	LOC493754	493754	RAB guanine nucleotide exchange factor (GEF) 1 pseudogene	65655988	65680933	24946	-	pseudo
7.62-66	KCTD7	154881	potassium channel tetramerisation domain containing 7	65731380	65743252	11873	+	protein-coding
7.62-66	RABGEF1	27342	RAB guanine nucleotide exchange factor (GEF) 1	65843078	65913886	70809	+	protein-coding
7.71-76	LOC441251	441251	Williams Beuren syndrome chromosome region 19 pseudogene	71971254	71977591	6338	-	pseudo
7.71-76	LOC100131972	100131972	hypothetical protein LOC100131972	71987865	72055637	67773	-	protein-coding
7.71-76	POM121	9883	POM121 membrane glycoprotein (rat)	71987872	72056774	68903	+	protein-coding
7.71-76	NSUN5C	260294	NOL1/NOP2/Sun domain family, member 5C	72056768	72063222	6455	-	protein-coding
7.71-76	TRIM74	378108	tripartite motif-containing 74	72067952	72077933	9982	-	protein-coding
7.71-76	LOC100101148	100101148	FK506 binding protein 6, 36kDa pseudogene	72078149	72080195	2047	+	pseudo
7.71-76	STAG3L3	442578	stromal antigen 3-like 3	72106949	72114391	7443	-	protein-coding
7.71-76	LOC100101440	100101440	PMS2 postmeiotic segregation increased 2 (S. cerevisiae)-like	72114524	72121743	7220	+	pseudo
7.71-76	LOC389517	389517	Williams Beuren syndrome chromosome region 19 pseudogene	72128196	72138245	10050	-	pseudo
7.71-76	LOC729299	729299	PMS2 postmeiotic segregation increased 2 (S. cerevisiae)-like	72145875	72149806	3932	+	pseudo
7.71-76	LOC728524	728524	Williams Beuren syndrome chromosome region 19 pseudogene	72156258	72163557	7300	-	pseudo
7.71-76	LOC100093631	100093631	general transcription factor II, i, pseudogene	72206948	72259272	52325	+	pseudo
7.71-76	NCF1B	654816	neutrophil cytosolic factor 1B pseudogene	72272610	72287915	15306	+	pseudo
7.71-76	GTF2IRD2P	401375	GTF2I repeat domain containing 2 pseudogene	72294838	72323594	28757	-	pseudo
7.71-76	POM121B	729316	POM121 membrane glycoprotein B (pseudogene)	72347077	72355656	8580	+	pseudo
7.71-76	NSUN5	55695	NOL1/NOP2/Sun domain family, member 5	72355162	72360759	5598	-	protein-coding
7.71-76	TRIM50	135892	tripartite motif-containing 50	72364471	72380021	15551	-	protein-coding
7.71-76	GTF2I	2969	general transcription factor II, i	73709966	73812958	102993	+	protein-coding
7.71-76	NCF1	653361	neutrophil cytosolic factor 1	73826245	73841595	15351	+	protein-coding
7.71-76	GTF2IRD2	84163	GTF2I repeat domain containing 2	73848420	73905777	57358	-	protein-coding
7.71-76	GTF2IRD2	84163	GTF2I repeat domain containing 2	73903911	73906010	2100	-	protein-coding
7.71-76	LOC100132740	100132740	hypothetical protein LOC100132740	73935918	73937804	1887	-	protein-coding
7.71-76	STAG3L2	442582	stromal antigen 3-like 2	73937203	73944667	7465	-	protein-coding
7.71-76	PMS2L5	5383	postmeiotic segregation increased 2-like 5	73944837	73959790	14954	+	protein-coding
7.71-76	LOC100132585	100132585	hypothetical protein LOC100132585	73958328	74002186	43859	-	protein-coding
7.71-76	GATSL1	389523	GATS-like protein 1	73975505	74076739	101235	+	protein-coding
7.71-76	WBSCR16	81554	Williams-Beuren syndrome chromosome region 16	74094219	74127635	33417	-	protein-coding
7.71-76	GTF2IRD2B	389524	GTF2I repeat domain containing 2B	74146283	74203559	57277	+	protein-coding
7.71-76	NCF1C	654817	neutrophil cytosolic factor 1C pseudogene	74210381	74225695	15315	-	pseudo
7.71-76	GTF2IP1	2970	general transcription factor II, i, pseudogene 1	74239053	74291381	52329	-	pseudo
7.71-76	LOC643862	643862	Williams Beuren syndrome chromosome region 19 pseudogene	74332784	74342250	9467	+	pseudo
7.71-76	LOC441259	441259	PMS2 postmeiotic segregation increased 2 (S. cerevisiae)-like	74338743	74353047	14305	-	pseudo
7.71-76	LOC653375	653375	RCC1-like G exchanging factor-like	74603899	74628046	24148	+	protein-coding
7.71-76	GATSL2	729438	GATS-like protein 2	74645541	74706426	60886	-	protein-coding
7.71-76	LOC641776	641776	Williams Beuren syndrome chromosome region 19 pseudogene	74749202	74757283	8082	+	pseudo
7.71-76	LOC643909	643909	Williams Beuren syndrome chromosome region 19 pseudogene	74774469	74783054	8586	-	pseudo
7.71-76	LOC729453	729453	PMS2 postmeiotic segregation increased 2 (S. cerevisiae)-like	74790975	74794884	3910	-	pseudo
7.71-76	LOC441258	441258	Williams Beuren syndrome chromosome region 19 pseudogene	74805245	74812542	7298	+	pseudo
7.71-76	LOC100101441	100101441	PMS2 postmeiotic segregation increased 2 (S. cerevisiae)-like	74818992	74822867	3876	-	pseudo
7.71-76	STAG3L1	54441	stromal antigen 3-like 1	74826383	74834926	8544	+	protein-coding
7.71-76	LOC541473	541473	FK506 binding protein 6, 36kDa pseudogene	74859165	74862644	3480	-	pseudo
7.71-76	TRIM73	375593	tripartite motif-containing 73	74862839	74872824	9986	+	protein-coding
7.71-76	NSUN5B	155400	NOL1/NOP2/Sun domain family, member 5B	74877582	74884001	6420	+	protein-coding
7.71-76	POM121C	100101267	POM121 membrane glycoprotein C	74884001	74953504	69504	-	protein-coding
7.71-76	LOC100132228	100132228	hypothetical protein LOC100132228	74889159	74953511	64353	+	protein-coding
7.71-76	LOC441253	441253	nuclear envelope pore membrane LOC441253	74941740	74960834	19095	-	protein-coding
7.71-76	LOC442590	442590	Williams Beuren syndrome chromosome region 19-like	74962235	74971564	9330	+	protein-coding
7.71-76	PMS2L3	5387	postmeiotic segregation increased 2-like 3	74975005	74995330	20326	-	protein-coding
7.71-76	LOC100128451	100128451	hypothetical LOC100128451	75539649	75540339	691	-	pseudo
7.71-76	DTX2	113878	deltex homolog 2 (Drosophila)	75928908	75973248	44341	+	protein-coding
7.71-76	FDPSL2A	619190	MGC44478	75937273	75942253	4981	-	pseudo
7.71-76	UPK3B	80761	uroplakin 3B	75977681	75982704	5024	+	protein-coding
7.71-76	LOC100133091	100133091	similar to LOC554248 protein	76016555	76037662	21108	+	protein-coding
7.71-76	POMZP3	22932	POM (POM121 homolog, rat) and ZP3 fusion	76077239	76094556	17318	-	protein-coding
7.71-76	PMS2L11	441263	postmeiotic segregation increased 2-like 11 pseudogene	76421113	76473110	51998	+	pseudo
7.71-76	FDPSL2	392063	farnesyl diphosphate synthase-like 2 (farnesyl pyrophosphate synthetase-like 2)	76435305	76436596	1292	+	pseudo
7.71-76	PMS2L2	5380	postmeiotic segregation increased 2-like 2 pseudogene	76477545	76493078	15534	+	pseudo
7.71-76	LOC100132581	100132581	similar to Williams Beuren syndrome chromosome region 19 pseudogene	76489461	76495717	6257	-	protein-coding
7.71-76	LOC100132832	100132832	postmeiotic segregation increased 2-like 5-like	76506733	76520291	13559	+	protein-coding
7.71-76	LOC729545	729545	similar to Williams Beuren syndrome chromosome region 19 pseudogene	76517185	76524125	6941	-	protein-coding
7.71-76	FAM185B	641808	family with sequence similarity 185, member B pseudogene	76550983	76589619	38637	-	protein-coding
7.99a	CYP3A5	1577	cytochrome P450, family 3, subfamily A, polypeptide 5	99083753	99115557	31805	-	protein-coding
7.99a	CYP3A	1574	cytochrome P450, family 3, subfamily A	99083753	99302109	218357	-	other
7.99a	CYP3A5P1	1578	cytochrome P450, family 3, subfamily A, polypeptide 5 pseudogene 1	99120583	99135679	15097	-	pseudo
7.99a	CYP3A7	1551	cytochrome P450, family 3, subfamily A, polypeptide 7	99140596	99170757	30162	-	protein-coding
7.99a	CYP3A5P2	79424	cytochrome P450, family 3, subfamily A, polypeptide 5 pseudogene 2	99183808	99188050	4243	-	pseudo
7.99a	CYP3A4	1576	cytochrome P450, family 3, subfamily A, polypeptide 4	99192540	99219744	27205	-	protein-coding
7.99b	tcag7.1177	352954	opposite strand transcription unit to STAG3	99644497	99707549	63053	-	protein-coding
7.99b	PVRIG	79037	poliovirus receptor related immunoglobulin domain containing	99654807	99657047	2241	+	protein-coding
7.99b	LOC100130008	100130008	similar to hCG2024106	99771624	99785394	13771	+	protein-coding
7.99b	PILRB	29990	paired immunoglobin-like type 2 receptor beta	99771673	99803388	31716	+	protein-coding
7.101-102	PMS2L12	392713	postmeiotic segregation increased 2-like protein 12	101756664	101774224	17561	+	protein-coding
7.101-102	LOC729597	729597	similar to Williams-Beuren syndrome critical region protein 19	101775262	101785196	9935	-	protein-coding
7.101-102	POLR2J	5439	polymerase (RNA) II (DNA directed) polypeptide J, 13.3kDa	101900552	101906386	5835	-	protein-coding
7.101-102	LOC100132214	100132214	similar to HSPC047 protein	101907537	101911302	3766	-	protein-coding
7.101-102	LOC100133179	100133179	hypothetical protein LOC100133179	101921284	101922143	860	+	protein-coding
7.101-102	POLR2J3	548644	polymerase (RNA) II (DNA directed) polypeptide J3	101965371	102000173	34803	-	protein-coding
7.101-102	MGC119295	441273	similar to Williams-Beuren syndrome critical region protein 19	101983352	101989855	6504	+	protein-coding
7.101-102	RASA4	10156	RAS p21 protein activator 4	102007168	102044425	37258	-	protein-coding
7.101-102	LOC100132414	100132414	hypothetical protein LOC100132414	102020517	102021376	860	+	protein-coding
7.101-102	POLR2J2	246721	polymerase (RNA) II (DNA directed) polypeptide J2	102064710	102099418	34709	-	protein-coding
7.101-102	LOC442609	442609	similar to Williams-Beuren syndrome critical region protein 19	102076708	102090777	14070	+	protein-coding
7.101-102	LOC100133005	100133005	RAS p21 protein activator 4-like	102106245	102118302	12058	-	unknown
7.133	AKR1B10	57016	aldo-keto reductase family 1, member B10 (aldose reductase)	133862939	133876700	13762	+	protein-coding
7.133	tcag7.1260	441282	aldo-keto reductase family 1, member B10-like	133900773	133914841	14069	+	protein-coding
7.141a	MGAM	8972	maltase-glucoamylase (alpha-glucosidase)	141342148	141453016	110869	+	protein-coding
7.141b	TRB@	6957	T cell receptor beta locus	141645314	142221097	575784	+	protein-coding
7.141b	TRBV4-1	28617	T cell receptor beta variable 4-1	141659531	141659984	454	+	other
7.141b	TRBV4-2	28616	T cell receptor beta variable 4-2	141691835	141692288	454	+	other
7.141b	TRBV6-2	28605	T cell receptor beta variable 6-2 (gene/pseudogene)	141695655	141696087	433	+	other
7.141b	TRBV4-3	28615	T cell receptor beta variable 4-3	141709095	141709548	454	+	other
7.141b	TRBV6-3	28604	T cell receptor beta variable 6-3	141717336	141717768	433	+	other
7.141b	TRBV5-3	28612	T cell receptor beta variable 5-3 (non-functional)	141757668	141758134	467	+	pseudo
7.141b	TRBV6-5	28602	T cell receptor beta variable 6-5	141819478	141819913	436	+	other
7.141b	TRBV7-4	28594	T cell receptor beta variable 7-4 (gene/pseudogene)	141823636	141824097	462	+	other
7.141b	TRBV5-4	28611	T cell receptor beta variable 5-4	141831583	141832047	465	+	other
7.141b	TRBV6-6	28601	T cell receptor beta variable 6-6	141838053	141838485	433	+	other
7.141b	TRBV7-5	28593	T cell receptor beta variable 7-5 pseudogene	141842568	141843039	472	+	pseudo
7.141b	TRBV5-5	28610	T cell receptor beta variable 5-5	141851028	141851492	465	+	other
7.141b	TRBV6-7	28600	T cell receptor beta variable 6-7 (non-functional)	141856336	141856768	433	+	other
7.141b	TRBV7-6	28592	T cell receptor beta variable 7-6	141860651	141861143	493	+	other
7.141b	TRBV5-6	28609	T cell receptor beta variable 5-6	141868540	141869005	466	+	other
7.141b	TRBV6-8	28599	T cell receptor beta variable 6-8	141875852	141876280	429	+	other
7.141b	TRBV7-7	28591	T cell receptor beta variable 7-7	141880094	141880595	502	+	other
7.141b	TRBV5-7	28608	T cell receptor beta variable 5-7 (non-functional)	141888557	141889023	467	+	other
7.141b	TRBV6-9	28598	T cell receptor beta variable 6-9	141895863	141896294	432	+	other
7.141b	TRBV7-8	28590	T cell receptor beta variable 7-8	141900477	141900960	484	+	other
7.141b	TRBV5-8	28607	T cell receptor beta variable 5-8	141908693	141909159	467	+	other
7.142	PRSS1	5644	protease, serine, 1 (trypsin 1)	142136904	142140495	3592	+	protein-coding
7.142	TRY5	168330	trypsinogen B	142147840	142151405	3566	+	pseudo
7.142	TRY6	154754	trypsinogen C	142158332	142161991	3660	+	pseudo
7.142	TRY7	207148	trypsinogen D	142168501	142172070	3570	+	pseudo
7.142	PRSS2	5645	protease, serine, 2 (trypsin 2)	142178778	142182363	3586	+	protein-coding
7.142-143	LOC780811	780811	phosphoribosylaminoimidazole carboxylase, phosphoribosylaminoimidazole succinocarboxamide synthetase pseudogene	142952256	142953526	1271	-	pseudo
7.142-143	LOC652678	652678	similar to phosphoribosylaminoimidazole carboxylase, phosphoribosylaminoimidazole succinocarboxamide synthetase	142952394	142967811	15418	-	pseudo
7.142-143	LOC441294	441294	similar to CTAGE6	142979012	142981366	2355	+	protein-coding
7.142-143	FAM115B	653199	family with sequence similarity 115, member B (pseudogene)	142986141	143015972	29832	+	pseudo
7.142-143	LOC100130415	100130415	similar to PRO2751	143014244	143018136	3893	-	protein-coding
7.142-143	FAM115C	285966	family with sequence similarity 115, member C	143028667	143053107	24441	+	protein-coding
7.142-143	CTAGE6	340307	CTAGE family, member 6	143083115	143085776	2662	-	protein-coding
7.142-143	LOC100133146	100133146	similar to phosphoribosylaminoimidazole carboxylase, phosphoribosylaminoimidazole succinocarboxamide synthetase	143096889	143112308	15420	+	pseudo
7.142-143	LOC780812	780812	phosphoribosylaminoimidazole carboxylase, phosphoribosylaminoimidazole succinocarboxamide synthetase pseudogene	143110541	143166620	56080	+	pseudo
7.142-143	LOC100131883	100131883	similar to PRO2751	143179048	143182932	3885	+	protein-coding
7.142-143	FAM115A	9747	family with sequence similarity 115, member A	143180982	143230105	49124	-	protein-coding
7.142-143	OR2F2	135948	olfactory receptor, family 2, subfamily F, member 2	143263259	143264212	954	+	protein-coding
7.142-143	OR2F1	26211	olfactory receptor, family 2, subfamily F, member 1	143287953	143289041	1089	+	protein-coding
7.142-143	CTAGE4	100128553	CTAGE family, member 4	143509861	143515705	5845	+	protein-coding
7.142-143	FLJ43692	445328	ARHGEF5-like	143514610	143523669	9060	-	protein-coding
7.142-143	OR2A42	402317	olfactory receptor, family 2, subfamily A, member 42	143559937	143560851	915	-	protein-coding
7.142-143	OR2A20P	401428	olfactory receptor, family 2, subfamily A, member 20 pseudogene	143578497	143579629	1133	-	pseudo
7.142-143	LOC728377	728377	similar to rho guanine nucleotide exchange factor 5	143593917	143598945	5029	-	unknown
7.142-143	OR2A9P	441295	olfactory receptor, family 2, subfamily A, member 9 pseudogene	143625848	143628960	3113	+	pseudo
7.142-143	OR2A1	346528	olfactory receptor, family 2, subfamily A, member 1	143646151	143647083	933	+	protein-coding
7.142-143	ARHGEF5	7984	Rho guanine nucleotide exchange factor (GEF) 5	143683422	143708658	25237	+	protein-coding
7.148	TRNAC-GCA	100126520	transfer RNA cysteine (anticodon GCA)	148912749	148912820	72	+	tRNA
7.148	TRNAS-AGA	100126489	transfer RNA serine (anticodon AGA)	148936400	148936471	72	+	tRNA
8.6	DEFA4	1669	defensin, alpha 4, corticostatin	6780755	6783196	2442	-	protein-coding
8.6	DEFA1	1667	defensin, alpha 1	6822574	6838481	15908	-	protein-coding
8.6	LOC728358	728358	defensin, alpha 1	6841698	6844134	2437	-	protein-coding
8.6	DEFA3	1668	defensin, alpha 3, neutrophil-specific	6860805	6863226	2422	-	protein-coding
8.6-8	LOC648665	648665	hypothetical LOC648665	6927903	6970663	42761	+	pseudo
8.6-8	LOC100131970	100131970	hypothetical LOC100131970	7066637	7067398	762	-	pseudo
8.6-8	LOC645627	645627	hypothetical LOC645627	7072516	7073541	1026	+	pseudo
8.6-8	LOC441320	441320	chromosome 11 open reading frame2 pseudogene	7083118	7083688	571	-	pseudo
8.6-8	OR7E125P	389616	olfactory receptor, family 7, subfamily E, member 125 pseudogene	7083212	7092500	9289	-	pseudo
8.6-8	OR7E154P	403296	olfactory receptor, family 7, subfamily E, member 154 pseudogene	7091451	7092619	1169	-	pseudo
8.6-8	LOC729261	729261	hypothetical LOC729261	7098550	7100784	2235	-	protein-coding
8.6-8	FAM90A15	389630	family with sequence similarity 90, member A15	7101836	7104846	3011	+	protein-coding
8.6-8	LOC349196	349196	hypothetical LOC349196	7106384	7108407	2024	-	unknown
8.6-8	FAM90A3	389611	family with sequence similarity 90, member A3	7109458	7112468	3011	+	protein-coding
8.6-8	LOC729270	729270	hypothetical LOC729270	7114006	7116029	2024	-	protein-coding
8.6-8	FAM90A4P	441313	family with sequence similarity 90, member A4 pseudogene	7117143	7120645	3503	+	pseudo
8.6-8	LOC729273	729273	hypothetical LOC729273	7121628	7123651	2024	-	protein-coding
8.6-8	FAM90A13	441314	family with sequence similarity 90, member A13	7124702	7127712	3011	+	protein-coding
8.6-8	LOC729278	729278	hypothetical LOC729278	7129250	7131273	2024	-	protein-coding
8.6-8	FAM90A5	441315	family with sequence similarity 90, member A5	7132324	7135334	3011	+	protein-coding
8.6-8	LOC729284	729284	hypothetical LOC729284	7136872	7138895	2024	-	protein-coding
8.6-8	FAM90A20	728430	family with sequence similarity 90, member A20	7139946	7142956	3011	+	protein-coding
8.6-8	DEFB109	641517	defensin, beta 109	7157777	7164882	7106	+	pseudo
8.6-8	FAM66E	100128890	family with sequence similarity 66, member E	7167578	7170595	3018	-	protein-coding
8.6-8	LOC401447	401447	similar to ubiquitin-specific protease 17-like protein	7177002	7178911	1910	+	unknown
8.6-8	USP17L4	645402	Inactive ubiquitin carboxyl-terminal hydrolase 17-like protein 4	7181730	7183639	1910	+	protein-coding
8.6-8	LOC402329	402329	similar to ubiquitin-specific protease 17-like protein	7186758	7187958	1201	+	pseudo
8.6-8	LOC100131980	100131980	similar to zinc finger protein 705A	7194013	7230490	36478	-	protein-coding
8.6-8	DEFB108P2	503837	defensin, beta 108, pseudogene 2	7218076	7222432	4357	+	pseudo
8.6-8	HSPD1P3	3332	heat shock 60kDa protein 1 (chaperonin) pseudogene 3	7263666	7265553	1888	+	pseudo
8.6-8	DEFB103A	55894	defensin, beta 103A	7273901	7275280	1380	-	protein-coding
8.6-8	SPAG11B	10407	sperm associated antigen 11B	7292686	7308602	15917	-	protein-coding
8.6-8	DEFB104B	503618	defensin, beta 104B	7315240	7320014	4775	-	protein-coding
8.6-8	DEFB106B	503841	defensin, beta 106B	7327436	7331319	3884	-	protein-coding
8.6-8	DEFB105B	504180	defensin, beta 105B	7332653	7334483	1831	+	protein-coding
8.6-8	DEFB107B	503614	defensin, beta 107B	7340778	7354243	13466	+	protein-coding
8.6-8	LOC100131608	100131608	hypothetical protein LOC100131608	7384560	7391754	7195	+	protein-coding
8.6-8	LOC645489	645489	hypothetical LOC645489	7391415	7392438	1024	+	protein-coding
8.6-8	FAM90A6P	389618	family with sequence similarity 90, member A6 pseudogene	7393430	7396993	3564	-	pseudo
8.6-8	LOC100132648	100132648	hypothetical protein LOC100132648	7399070	7400093	1024	+	protein-coding
8.6-8	FAM90A7	441317	family with sequence similarity 90, member A7	7401070	7404644	3575	-	protein-coding
8.6-8	LOC100132106	100132106	hypothetical protein LOC100132106	7406720	7407743	1024	+	protein-coding
8.6-8	FAM90A21P	619418	family with sequence similarity 90, member A21 pseudogene	7409185	7412392	3208	-	pseudo
8.6-8	LOC729339	729339	hypothetical LOC729339	7414366	7415389	1024	+	protein-coding
8.6-8	FAM90A22	645558	family with sequence similarity 90, member A22	7416370	7419937	3568	-	pseudo
8.6-8	LOC100132485	100132485	hypothetical protein LOC100132485	7422016	7423038	1023	+	protein-coding
8.6-8	FAM90A23	645572	family with sequence similarity 90, member A23	7424019	7427584	3566	-	pseudo
8.6-8	LOC729346	729346	hypothetical LOC729346	7429660	7430894	1235	+	protein-coding
8.6-8	OR7E157P	403219	olfactory receptor, family 7, subfamily E, member 157 pseudogene	7436819	7437987	1169	+	pseudo
8.6-8	LOC100133084	100133084	similar to LOC649305 protein	7456021	7456630	610	+	pseudo
8.6-8	LOC100132212	100132212	hypothetical LOC100132212	7575233	7575841	609	-	pseudo
8.6-8	LOC100131967	100131967	hypothetical LOC100131967	7581347	7582112	766	-	pseudo
8.6-8	LOC728731	728731	similar to olfactory receptor 873	7600003	7602023	2021	-	pseudo
8.6-8	FAM90A14	645651	family with sequence similarity 90, member A14	7602665	7613951	11287	+	protein-coding
8.6-8	LOC729371	729371	hypothetical LOC729371	7607089	7609324	2236	-	protein-coding
8.6-8	LOC729372	729372	hypothetical LOC729372	7614923	7615946	1024	-	protein-coding
8.6-8	FAM90A18	441326	family with sequence similarity 90, member A18	7618023	7621595	3573	+	protein-coding
8.6-8	LOC100132048	100132048	hypothetical protein LOC100132048	7622571	7623594	1024	-	protein-coding
8.6-8	FAM90A16	441323	family with sequence similarity 90, member A16	7625671	7629243	3573	+	protein-coding
8.6-8	LOC729379	729379	hypothetical LOC729379	7630219	7631242	1024	-	protein-coding
8.6-8	FAM90A8	441324	family with sequence similarity 90, member A8	7633319	7636890	3572	+	protein-coding
8.6-8	LOC729383	729383	hypothetical LOC729383	7637866	7638889	1024	-	protein-coding
8.6-8	FAM90A17	728746	family with sequence similarity 90, member A17	7640966	7644538	3573	+	protein-coding
8.6-8	LOC729387	729387	hypothetical LOC729387	7645514	7646537	1024	-	protein-coding
8.6-8	FAM90A19	728753	family with sequence similarity 90, member A19	7648614	7652186	3573	+	protein-coding
8.6-8	LOC729394	729394	hypothetical LOC729394	7653162	7654185	1024	-	protein-coding
8.6-8	FAM90A9	441327	family with sequence similarity 90, member A9	7656262	7659834	3573	+	protein-coding
8.6-8	LOC100132221	100132221	hypothetical protein LOC100132221	7660609	7661834	1226	-	protein-coding
8.6-8	FAM90A10	441328	family with sequence similarity 90, member A10	7663909	7667482	3574	+	protein-coding
8.6-8	LOC100133099	100133099	hypothetical protein LOC100133099	7668468	7669490	1023	-	protein-coding
8.6-8	LOC100133251	100133251	hypothetical protein LOC100133251	7671178	7676345	5168	-	protein-coding
8.6-8	DEFB107A	245910	defensin, beta 107A	7706652	7710648	3997	-	protein-coding
8.6-8	DEFB105A	245908	defensin, beta 105A	7716940	7718770	1831	-	protein-coding
8.6-8	DEFB106A	245909	defensin, beta 106A	7720104	7723985	3882	+	protein-coding
8.6-8	DEFB104A	140596	defensin, beta 104A	7731403	7736174	4772	+	protein-coding
8.6-8	SPAG11A	653423	sperm associated antigen 11A	7742812	7758729	15918	+	protein-coding
8.6-8	DEFB103B	414325	defensin, beta 103B	7776136	7777596	1461	+	protein-coding
8.6-8	HSPD1P2	645808	heat shock 60kDa protein 1 (chaperonin) pseudogene 2	7785929	7787630	1702	-	pseudo
8.6-8	DEFB4	1673	defensin, beta 4	7789609	7791647	2039	+	protein-coding
8.6-8	LOC100132396	100132396	hypothetical protein LOC100132396	7821269	7856230	34962	+	protein-coding
8.6-8	DEFB108P1	503694	defensin, beta 108, pseudogene 1	7829096	7832288	3193	-	pseudo
8.6-8	LOC100132103	100132103	similar to hCG1990697	7849942	7850793	852	+	protein-coding
8.6-8	LOC392187	392187	similar to ubiquitin-specific protease 17-like protein	7862276	7863476	1201	-	pseudo
8.6-8	USP17L8	392188	Inactive ubiquitin carboxyl-terminal hydrolase 17-like protein 8	7866593	7868500	1908	-	protein-coding
8.6-8	USP17L3	645836	Ubiquitin carboxyl-terminal hydrolase 17-like protein 3	7871325	7873234	1910	-	protein-coding
8.6-8	LOC100132828	100132828	similar to hCG1993470	7873842	7882656	8815	+	protein-coding
8.6-8	FAM90A11	441331	family with sequence similarity 90, member A11	7906722	7910283	3562	-	pseudo
8.6-8	LOC729456	729456	hypothetical LOC729456	7912359	7913382	1024	+	protein-coding
8.6-8	FAM90A24P	441332	family with sequence similarity 90, member A24 (pseudogene)	7914363	7917929	3567	-	pseudo
8.6-8	LOC729459	729459	hypothetical LOC729459	7920005	7921028	1024	+	protein-coding
8.6-8	FAM90A12	645879	family with sequence similarity 90, member A12	7922568	7925578	3011	-	protein-coding
8.6-8	LOC729462	729462	hypothetical LOC729462	7927652	7928886	1235	+	protein-coding
8.6-8	OR7E96P	401450	olfactory receptor, family 7, subfamily E, member 96 pseudogene	7934811	7935979	1169	+	pseudo
8.6-8	LOC100132313	100132313	hypothetical LOC100132313	7954008	7954614	607	+	pseudo
8.6-8	LOC100132046	100132046	similar to LOC649305 protein	7960150	7960756	607	+	pseudo
8.11-12	OR7E158P	392194	olfactory receptor, family 7, subfamily E, member 158 pseudogene	11814714	11815813	1100	-	pseudo
8.11-12	OR7E161P	389626	olfactory receptor, family 7, subfamily E, member 161 pseudogene	11823386	11824581	1196	-	pseudo
8.11-12	OR7E160P	402333	olfactory receptor, family 7, subfamily E, member 160 pseudogene	11892524	11929558	37035	-	pseudo
8.11-12	LOC100128174	100128174	similar to beta-defensin 131	11938421	11944543	6123	-	protein-coding
8.11-12	LOC100133267	100133267	similar to beta-defensin 130	11959307	11966665	7359	-	protein-coding
8.11-12	ZNF705D	728957	zinc finger protein 705D	11984256	12010434	26179	+	protein-coding
8.11-12	LOC100133184	100133184	similar to hCG1990697	12010695	12011546	852	+	protein-coding
8.11-12	LOC100132923	100132923	similar to hCG1993470	12016836	12047213	30378	+	unknown
8.11-12	LOC392196	392196	deubiquitinating enzyme 3 pseudogene	12022776	12024213	1438	-	pseudo
8.11-12	USP17L7	392197	Inactive ubiquitin carboxyl-terminal hydrolase 17-like protein 7	12027335	12029244	1910	-	protein-coding
8.11-12	DUB3	377630	deubiquitinating enzyme 3	12032086	12033678	1593	-	protein-coding
8.11-12	FAM90A2P	729689	family with sequence similarity 90, member A2 pseudogene	12067117	12070072	2956	-	pseudo
8.11-12	FAM86B1	85002	family with sequence similarity 86, member B1	12077022	12089033	12012	-	protein-coding
8.11-12	DEFB130	245940	defensin, beta 130	12212843	12220196	7354	-	protein-coding
8.11-12	ZNF705CP	389631	zinc finger protein 705C pseudogene	12237365	12263733	26369	+	pseudo
8.11-12	FAM66A	100133172	family with sequence similarity 66, member A	12263894	12264754	861	+	protein-coding
8.11-12	LOC649346	649346	similar to deubiquitinating enzyme DUB2	12276213	12277743	1531	-	pseudo
8.11-12	LOC649352	649352	similar to deubiquitinating enzyme DUB1	12280552	12282461	1910	-	pseudo
8.11-12	FAM66A	100133172	family with sequence similarity 66, member A	12289374	12291715	2342	+	miscRNA
8.11-12	FAM90A25P	389633	family with sequence similarity 90, member A25 pseudogene	12316402	12322773	6372	-	pseudo
8.11-12	FAM86B2	653333	family with sequence similarity 86, member B2	12325843	12338262	12420	-	protein-coding
8.11-12	LOC646344	646344	similar to hCG2042391	12350171	12370407	20237	-	protein-coding
8.11-12	LOC100131581	100131581	hypothetical LOC100131581	12480186	12481558	1373	+	protein-coding
8.11-12	LOC729732	729732	hypothetical LOC729732	12496850	12567490	70641	-	pseudo
8.11-12	LOC100132309	100132309	similar to LOC649305 protein	12509163	12509772	610	-	pseudo
8.11-12	OR7E8P	346708	olfactory receptor, family 7, subfamily E, member 8 pseudogene	12585920	12587145	1226	-	pseudo
8.11-12	LOC442381	442381	similar to seven transmembrane helix receptor	12585982	12587582	1601	-	protein-coding
8.11-12	OR7E15P	8588	olfactory receptor, family 7, subfamily E, member 15 pseudogene	12598250	12598905	656	-	pseudo
8.11-12	OR7E10P	10823	olfactory receptor, family 7, subfamily E, member 10 pseudogene	12604832	12606018	1187	-	pseudo
8.23	TNFRSF10C	8794	tumor necrosis factor receptor superfamily, member 10c, decoy without an intracellular domain	23016379	23030895	14517	+	protein-coding
8.46-47	ASNSL1	389652	asparagine synthetase-like 1	47610000	47645724	35725	-	pseudo
8.46-47	LOC100130861	100130861	similar to hCG40110	47746707	47816648	69942	+	pseudo
8.46-47	LOC728587	728587	similar to hCG40110	47867504	47934176	66673	-	pseudo
8.73	TRPA1	8989	transient receptor potential cation channel, subfamily A, member 1	73096040	73150373	54334	-	protein-coding
8.73	LOC100128829	100128829	hypothetical protein LOC100128829	73104515	73128111	23597	+	protein-coding
8.73	LOC392232	392232	similar to ankyrin-like protein 1	73229701	73326354	96654	-	unknown
8.82	SLC10A5	347051	solute carrier family 10 (sodium/bile acid cotransporter family), member 5	82768446	82769762	1317	-	protein-coding
8.86	REXO1L8	392242	REX1, RNA exonuclease 1 homolog (S. cerevisiae)-like 8	86742172	86746963	4792	-	unknown
8.86	REXO1L3P	441359	REX1, RNA exonuclease 1 homolog (S. cerevisiae)-like 3 (pseudogene)	86754080	86756141	2062	-	pseudo
8.86	REXO1L1	254958	REX1, RNA exonuclease 1 homolog (S. cerevisiae)-like 1	86755947	86762978	7032	-	protein-coding
8.86	REXO1L4P	653042	REX1, RNA exonuclease 1 homolog (S. cerevisiae)-like 4 (pseudogene)	86859903	86861964	2062	-	pseudo
8.86	REXO1L5P	441361	REX1, RNA exonuclease 1 homolog (S. cerevisiae)-like 5 (pseudogene)	86872094	86874155	2062	-	pseudo
8.86	REXO1L2P	441362	REX1, RNA exonuclease 1 homolog (S. cerevisiae)-like 2 (pseudogene)	86884284	86885361	1078	-	pseudo
8.86	REXO1L6P	401467	REX1, RNA exonuclease 1 homolog (S. cerevisiae)-like 6 (pseudogene)	86896198	86898259	2062	-	pseudo
8.86	REXO1L7P	441363	REX1, RNA exonuclease 1 homolog (S. cerevisiae)-like 7 (pseudogene)	86908388	86911709	3322	-	unknown
8.143	CYP11B1	1584	cytochrome P450, family 11, subfamily B, polypeptide 1	143950775	143958238	7464	-	protein-coding
8.143	CYP11B2	1585	cytochrome P450, family 11, subfamily B, polypeptide 2	143988977	143996261	7285	-	protein-coding
8.145	C8orf30A	51236	chromosome 8 open reading frame 30A	145264660	145267607	2948	+	protein-coding
8.145	LOC648630	648630	similar to testis-specific serine kinase 5	145267755	145270555	2801	-	pseudo
8.145	HEATR7A	727957	HEAT repeat containing 7A	145274907	145388831	113925	+	protein-coding
8.145	LOC727967	727967	hypothetical LOC727967	145388936	145393461	4526	-	protein-coding
8.145	SCXB	642658	scleraxis homolog B (mouse)	145393505	145395033	1529	+	protein-coding
8.145	C8orf30B	728071	chromosome 8 open reading frame 30B	145408688	145411765	3078	+	protein-coding
8.145	LOC100131992	100131992	hypothetical LOC100131992	145411783	145414583	2801	-	pseudo
8.145	LOC377711	377711	KIAA1833-like	145419563	145456704	37142	+	protein-coding
8.145	BOP1	23246	block of proliferation 1	145456864	145485928	29065	-	protein-coding
8.145	SCXA	100129885	scleraxis homolog A (mouse)	145461347	145463278	1932	+	protein-coding
9.21	IFNA21	3452	interferon, alpha 21	21155636	21156619	984	-	protein-coding
9.21	LOC100130866	100130866	similar to hCG2043364	21168588	21169187	600	-	pseudo
9.21	IFNA4	3441	interferon, alpha 4	21176693	21177670	978	-	protein-coding
9.21	LOC100130671	100130671	similar to hCG2043364	21180188	21181243	1056	-	pseudo
9.21	IFNA7	3444	interferon, alpha 7	21191468	21192204	737	-	protein-coding
9.21	IFNA10	3446	interferon, alpha 10	21196180	21197142	963	-	protein-coding
9.21	LOC392290	392290	similar to hCG2043364	21198721	21199778	1058	-	pseudo
9.21	LEIF-M	360001	pseudo-IFN-alpha-m processed pseudogene	21198931	21199356	426	-	pseudo
9.21	IFNA16	3449	interferon, alpha 16	21206372	21207310	939	-	protein-coding
9.21	IFNA17	3451	interferon, alpha 17	21217242	21218221	980	-	protein-coding
9.21	LOC392292	392292	similar to hCG2043364	21220777	21221852	1076	-	pseudo
9.21	IFNA14	3448	interferon, alpha 14	21229001	21229990	990	-	protein-coding
9.21	IFNA13	3447	interferon, alpha 13	21357423	21358075	653	-	protein-coding
9.21	IFNA1	3439	interferon, alpha 1	21430440	21431315	876	+	protein-coding
9.34	C9orf144B	259308	hypothetical protein LOC259308	34713048	34719766	6719	-	protein-coding
9.34	C9orf144	389715	chromosome 9 open reading frame 144	34821941	34825789	3849	-	pseudo
9.38-47	ANKRD18A	253650	ankyrin repeat domain 18A	38533250	38610541	77292	-	protein-coding
9.38-47	VN2R3P	100033392	vomeronasal 2 receptor 3 pseudogene	39016653	39029601	12949	+	pseudo
9.38-47	CNTNAP3	79937	contactin associated protein-like 3	39062764	39278300	215537	-	protein-coding
9.38-47	LOC100133330	100133330	similar to MGC84102 protein	39144072	39145480	1409	+	pseudo
9.38-47	FAM75A1	647060	family with sequence similarity 75, member A1	39345699	39351956	6258	+	protein-coding
9.38-47	FAM74A5	653809	family with sequence similarity 74, member A5	39360916	39362036	1121	+	pseudo
9.38-47	LOC653501	653501	zinc finger protein 658 pseudogene	39433814	39454526	20713	-	pseudo
9.38-47	LOC100133160	100133160	hypothetical protein LOC100133160	39451764	39527631	75868	+	protein-coding
9.38-47	LOC647069	647069	similar to FKBP52; 52 kD FK506 binding protein	39621025	39622395	1371	+	pseudo
9.38-47	LOC100132633	100132633	hypothetical LOC100132633	39644226	39645542	1317	-	pseudo
9.38-47	LOC727745	727745	hypothetical LOC727745	39712378	39808288	95911	-	protein-coding
9.38-47	FAM75A2	642265	family with sequence similarity 75, member A2	39874975	39881210	6236	+	protein-coding
9.38-47	FAM74A1	401507	family with sequence similarity 74, member A1	39890200	39930140	39941	+	unknown
9.38-47	VN2R4P	100033393	vomeronasal 2 receptor 4 pseudogene	40053114	40066067	12954	-	pseudo
9.38-47	LOC642373	642373	hypothetical LOC642373	40281722	40331113	49392	+	unknown
9.38-47	VN2R5P	100033394	vomeronasal 2 receptor 5 pseudogene	40361834	40374803	12970	-	pseudo
9.38-47	LOC642389	642389	similar to MGC84102 protein	40469774	40471179	1406	+	pseudo
9.38-47	LOC642406	642406	hypothetical LOC642406	40480465	40623719	143255	-	pseudo
9.38-47	FAM75A3	727830	family with sequence similarity 75, member A3	40690291	40696537	6247	+	protein-coding
9.38-47	FAM74A3	728495	family with sequence similarity 74, member A3	40705662	40712679	7018	+	protein-coding
9.38-47	ZNF658	26149	zinc finger protein 658	40761402	40782112	20711	-	protein-coding
9.38-47	LOC642545	642545	similar to ATP synthase, H+ transporting, mitochondrial F1 complex, alpha subunit 1, cardiac muscle	41006334	41020100	13767	+	pseudo
9.38-47	LOC100133302	100133302	similar to immunophilin FKBP-52	41044827	41046158	1332	-	pseudo
9.38-47	LOC653114	653114	hypothetical LOC653114	41212482	41302131	89650	-	pseudo
9.38-47	FAM75A4	642629	family with sequence similarity 75, member A4	41311105	41317391	6287	-	protein-coding
9.38-47	FAM75A5	727905	family with sequence similarity 75, member A5	41490652	41496927	6276	+	protein-coding
9.38-47	FAM74A6	653123	family with sequence similarity 74, member A6	41505908	41513018	7111	+	pseudo
9.38-47	ZNF658B	401509	zinc finger protein 658B	41578833	41582207	3375	-	protein-coding
9.38-47	LOC100132851	100132851	hypothetical protein LOC100132851	41596782	41672649	75868	+	protein-coding
9.38-47	LOC389727	389727	similar to FKBP52; 52 kD FK506 binding protein	41766064	41767434	1371	+	pseudo
9.38-47	LOC392322	392322	similar to ATP synthase, H+ transporting, mitochondrial F1 complex, alpha subunit 1, cardiac muscle	41789252	41835883	46632	-	pseudo
9.38-47	MGC21881	389741	hypothetical locus MGC21881	41867100	41945141	78042	-	miscRNA
9.38-47	LOC100133203	100133203	similar to RB28	41869737	41870662	926	+	pseudo
9.38-47	LOC100132952	100132952	hypothetical protein LOC100132952	41932377	41934916	2540	-	protein-coding
9.38-47	KGFLP2	654466	keratinocyte growth factor-like protein 2	41948802	42009584	60783	-	pseudo
9.38-47	LOC100132442	100132442	hypothetical protein LOC100132442	42008851	42013412	4562	+	protein-coding
9.38-47	LOC100132167	100132167	similar to hCG1993567	42118811	42124324	5514	-	protein-coding
9.38-47	LOC100132149	100132149	hypothetical protein LOC100132149	42266763	42312733	45971	+	protein-coding
9.38-47	LOC642840	642840	meprin A, alpha (PABA peptide hydrolase) pseudogene	42322157	42328935	6779	-	pseudo
9.38-47	ANKRD20A2	441430	ankyrin repeat domain 20 family, member A2	42358299	42401406	43108	+	protein-coding
9.38-47	LOC100133036	100133036	hypothetical protein LOC100133036	42457452	42458182	731	+	protein-coding
9.38-47	RP11-146D12.4	100132791	family with sequence similarity 95, member B1	42461980	42464668	2689	+	protein-coding
9.38-47	LOC730545	730545	similar to hCG2001192	42468111	42468677	567	-	pseudo
9.38-47	LOC642888	642888	similar to CNN2	42481251	42482276	1026	-	pseudo
9.38-47	LOC100132541	100132541	similar to glycosyltransferase 8 domain containing 3	42483121	42484805	1685	+	pseudo
9.38-47	LOC100132441	100132441	similar to glycosyltransferase 8 domain containing 3	42997110	42998785	1676	-	pseudo
9.38-47	LOC392334	392334	similar to CNN2	42998091	43000650	2560	+	pseudo
9.38-47	LOC100132599	100132599	similar to hCG2001192	43013226	43013792	567	+	pseudo
9.38-47	LOC100132340	100132340	similar to hCG1793603	43017225	43023640	6416	-	pseudo
9.38-47	LOC100132165	100132165	hypothetical protein LOC100132165	43023711	43024441	731	-	protein-coding
9.38-47	LOC100133313	100133313	similar to melanoma antigen	43055378	43055605	228	+	protein-coding
9.38-47	ANKRD20A3	441425	ankyrin repeat domain 20 family, member A3	43079968	43123540	43573	-	protein-coding
9.38-47	LOC642929	642929	hypothetical LOC642929	43130363	43132771	2409	-	protein-coding
9.38-47	LOC389747	389747	meprin A, alpha (PABA peptide hydrolase) pseudogene	43152898	43159674	6777	+	pseudo
9.38-47	LOC100132253	100132253	similar to RB28	43258592	43259523	932	-	pseudo
9.38-47	LOC442416	442416	similar to ATP synthase, H+ transporting, mitochondrial F1 complex, alpha subunit 1, cardiac muscle	43294530	43341311	46782	+	pseudo
9.38-47	LOC100133300	100133300	FK506 binding protein 4, 59kDa pseudogene	43365709	43367040	1332	-	pseudo
9.38-47	FAM74A7	100133021	family with sequence similarity 74, member A7	43548278	43555523	7246	-	unknown
9.38-47	PTS-P1	57009	6-pyruvoyltetrahydropterin synthase pseudogene	43557653	43558338	686	+	pseudo
9.38-47	FAM75A6	389730	family with sequence similarity 75, member A6	43564496	43570753	6258	-	unknown
9.38-47	CNTNAP3B	728577	contactin associated protein-like 3B	43624821	43864049	239229	+	protein-coding
9.38-47	LOC100132949	100132949	similar to MGC84102 protein	43778617	43780022	1406	-	pseudo
9.38-47	LOC647507	647507	similar to h2-calponin	43937611	43938729	1119	+	pseudo
9.38-47	LOC644587	644587	similar to hCG1794531	43958114	43962769	4656	-	protein-coding
9.38-47	LOC647515	647515	hypothetical LOC647515	43962840	43963568	729	-	protein-coding
9.38-47	LOC653436	653436	hypothetical LOC653436	43986669	44058721	72053	-	pseudo
9.38-47	LOC643157	643157	meprin A, alpha (PABA peptide hydrolase) pseudogene	44087903	44094664	6762	+	pseudo
9.38-47	LOC441416	441416	similar to G-protein coupled receptor 116	44110438	44167590	57153	-	pseudo
9.38-47	LOC100133033	100133033	hypothetical LOC100133033	44183399	44186051	2653	-	pseudo
9.38-47	LOC728832	728832	similar to keratinocyte growth factor-like protein 1	44183399	44246500	63102	+	protein-coding
9.38-47	LOC728195	728195	fibroblast growth factor 7 (keratinocyte growth factor) pseudogene	44242229	44246438	4210	+	pseudo
9.38-47	LOC653453	653453	fibroblast growth factor 7 (keratinocyte growth factor) pseudogene	44281414	44342426	61013	-	pseudo
9.38-47	LOC100129211	100129211	hypothetical protein LOC100129211	44341426	44348302	6877	+	protein-coding
9.38-47	LOC643198	643198	similar to Recombination signal binding protein for immunoglobulin kappa J region	44411966	44413411	1446	+	pseudo
9.38-47	LOC100132772	100132772	similar to RB28	44417524	44420991	3468	-	pseudo
9.38-47	LOC643860	643860	similar to ATP synthase, H+ transporting, mitochondrial F1 complex, alpha subunit 1, cardiac muscle	44432274	44500253	67980	+	pseudo
9.38-47	LOC100132268	100132268	similar to immunophilin FKBP-52	44524979	44526310	1332	-	pseudo
9.38-47	LOC100131427	100131427	hypothetical protein LOC100131427	44689852	44690502	651	-	protein-coding
9.38-47	LOC100129770	100129770	similar to Protein FAM27E1	44813606	44813993	388	-	pseudo
9.38-47	LOC100132948	100132948	similar to Protein FAM27A/B/C	44929504	44932250	2747	+	protein-coding
9.38-47	LOC100132691	100132691	hypothetical protein LOC100132691	44930643	44931582	940	-	protein-coding
9.38-47	LOC100132439	100132439	similar to Protein FAM27E3	44937909	44939540	1632	+	protein-coding
9.38-47	LOC100132874	100132874	hypothetical protein LOC100132874	45059828	45060568	741	+	protein-coding
9.38-47	LOC100131999	100131999	hypothetical protein LOC100131999	45304623	45305135	513	-	protein-coding
9.38-47	LOC100132678	100132678	similar to hCG1993567	45448043	45455120	7078	+	protein-coding
9.38-47	LOC100132429	100132429	hypothetical protein LOC100132429	45616299	45619041	2743	+	protein-coding
9.38-47	LOC100132144	100132144	hypothetical protein LOC100132144	45617436	45618373	938	-	protein-coding
9.38-47	LOC100132357	100132357	similar to hCG1656091	45623153	45625473	2321	-	protein-coding
9.38-47	LOC100132161	100132161	similar to hCG1993567	45834294	45841366	7073	+	protein-coding
9.38-47	LOC100133312	100133312	similar to Protein FAM27E1	46007076	46008705	1630	+	pseudo
9.38-47	LOC643630	643630	similar to hCG1993567	46412710	46418223	5514	+	protein-coding
9.38-47	LOC100133298	100133298	hypothetical protein LOC100133298	46523628	46528187	4560	-	protein-coding
9.38-47	KGFLP1	387628	keratinocyte growth factor-like protein 1	46527562	46588382	60821	+	pseudo
9.38-47	LOC728433	728433	fibroblast growth factor 7 (keratinocyte growth factor) pseudogene	46584173	46588382	4210	+	pseudo
9.38-47	LOC100132771	100132771	similar to keratinocyte growth factor-like protein 1	46623359	46684325	60967	-	protein-coding
9.38-47	LOC728903	728903	hypothetical LOC728903	46683325	46690200	6876	+	unknown
9.38-47	LOC100133122	100133122	hypothetical LOC100133122	46702123	46753969	51847	+	pseudo
9.38-47	LOC100129331	100129331	similar to RB28	46755527	46761547	6021	-	pseudo
9.38-47	LOC442415	442415	hypothetical LOC442415	46792673	46839325	46653	+	pseudo
9.38-47	LOC441410	441410	FK506 binding protein 4, 59kDa pseudogene	46861151	46862522	1372	-	pseudo
9.38-47	LOC100131538	100131538	hypothetical protein LOC100131538	46968055	46968435	381	+	protein-coding
9.38-47	VN2R6P	100033395	vomeronasal 2 receptor 6 pseudogene	47043679	47054708	11030	+	pseudo
9.38-47	AL953854.2	643792	novel protein similar to contactin associated protein-like 3 (CNTNAP3)	47085671	47104354	18684	-	protein-coding
9.65-70	LOC100131760	100131760	similar to glycosyltransferase 8 domain containing 3	66082350	66084023	1674	-	pseudo
9.65-70	LOC100133295	100133295	similar to calponin 2	66083530	66085988	2459	+	pseudo
9.65-70	LOC100132939	100132939	hypothetical protein LOC100132939	66105375	66106307	933	-	protein-coding
9.65-70	LOC100132675	100132675	hypothetical protein LOC100132675	66110101	66110829	729	-	protein-coding
9.65-70	LOC100132428	100132428	similar to melanoma antigen	66136706	66136933	228	+	protein-coding
9.65-70	LOC728649	728649	hypothetical LOC728649	66196241	66198334	2094	+	protein-coding
9.65-70	LOC728539	728539	similar to LOC442421 protein	66239011	66239850	840	+	protein-coding
9.65-70	LOC392335	392335	hypothetical LOC392335	66245302	66254942	9641	+	pseudo
9.65-70	FLJ20444	403323	hypothetical protein FLJ20444	66263518	66293576	30059	-	protein-coding
9.65-70	LOC728566	728566	similar to PRED65	66404021	66406564	2544	+	pseudo
9.65-70	LOC100132785	100132785	similar to C21orf99 protein	66447714	66452948	5235	-	protein-coding
9.65-70	LOC100132004	100132004	similar to hCG1793014	66453294	66461126	7833	-	pseudo
9.65-70	LOC100133200	100133200	hypothetical LOC100133200	66693921	66694705	785	+	pseudo
9.65-70	LOC653458	653458	similar to Ribosome biogenesis protein BMS1 homolog	66699863	66796190	96328	+	protein-coding
9.65-70	LOC100132674	100132674	similar to methylenetetrahydrofolate dehydrogenase (NADP+ dependent) 1-like	66761573	66770661	9089	-	protein-coding
9.65-70	LOC100132938	100132938	hypothetical LOC100132938	66770755	66788248	17494	+	pseudo
9.65-70	AQP7P1	375719	aquaporin 7 pseudogene 1	66960035	66979312	19278	-	pseudo
9.65-70	LOC100132770	100132770	similar to methylenetetrahydrofolate dehydrogenase (NADP+ dependent) 1-like	66979371	66988452	9082	+	protein-coding
9.65-70	LOC728611	728611	similar to Ribosome biogenesis protein BMS1 homolog	67017164	67029933	12770	-	protein-coding
9.65-70	LOC100132519	100132519	hypothetical LOC100132519	67033363	67034141	779	-	pseudo
9.65-70	LOC100132245	100132245	hypothetical LOC100132245	67037379	67038811	1433	+	pseudo
9.65-70	LOC100133121	100133121	hypothetical protein LOC100133121	67381987	67384737	2751	-	protein-coding
9.65-70	LOC100132859	100132859	hypothetical protein LOC100132859	67382655	67383598	944	+	protein-coding
9.65-70	ANKRD20A1	84210	ankyrin repeat domain 20 family, member A1	67516581	67559660	43080	+	protein-coding
9.65-70	LOC100130377	100130377	hypothetical LOC100130377	67815257	67815769	513	+	pseudo
9.65-70	LOC441442	441442	hypothetical LOC441442	67846274	67857029	10756	-	pseudo
9.65-70	LOC728683	728683	similar to LOC442421 protein	67861410	67862249	840	-	protein-coding
9.65-70	LOC728701	728701	hypothetical LOC728701	67898471	67900581	2111	-	protein-coding
9.65-70	LOC100132516	100132516	hypothetical LOC100132516	67900180	67902583	2404	-	pseudo
9.65-70	LOC642236	642236	similar to FRG1 protein (FSHD region gene 1 protein)	67917603	67945195	27593	-	unknown
9.65-70	LOC100132352	100132352	similar to hCG1989297	68116245	68133890	17646	+	unknown
9.65-70	LOC100132437	100132437	similar to hCG1989297	68355270	68371996	16727	+	protein-coding
9.65-70	PGM5P2	595135	phosphoglucomutase 5 pseudogene 2	68370060	68437674	67615	-	pseudo
9.65-70	LOC100132003	100132003	hypothetical protein LOC100132003	68374658	68378847	4190	+	protein-coding
9.65-70	FOXD4L6	653404	forkhead box D4-like 6	68489300	68492024	2725	-	protein-coding
9.65-70	CBWD6	644019	COBW domain containing 6	68494358	68552413	58056	-	protein-coding
9.65-70	LOC100133027	100133027	hypothetical LOC100133027	68539556	68539932	377	-	pseudo
9.65-70	ANKRD20A4	728747	ankyrin repeat domain 20 family, member A4	68671801	68714929	43129	+	protein-coding
9.65-70	CCDC29	728788	coiled-coil domain containing 29	68715488	68738681	23194	+	protein-coding
9.65-70	RP11-250H24.1	644576	sorting nexin associated golgi protein 1 pseudogene	68741270	68742389	1120	+	pseudo
9.65-70	LOC100133217	100133217	hypothetical protein LOC100133217	68764704	68765434	731	+	protein-coding
9.65-70	LOC100132955	100132955	hypothetical protein LOC100132955	68769231	68771931	2701	+	protein-coding
9.65-70	LOC392343	392343	similar to CNN2	68788402	68791040	2639	-	pseudo
9.65-70	LOC100132672	100132672	similar to glycosyltransferase 8 domain containing 3	68790346	68792021	1676	+	pseudo
9.65-70	AQP7P2	389756	aquaporin 7 pseudogene 2	68923169	68941137	17969	-	pseudo
9.65-70	LOC100132139	100132139	similar to methylenetetrahydrofolate dehydrogenase (NADP+ dependent) 1-like	68941322	68950404	9083	+	protein-coding
9.65-70	LOC644632	644632	BMS1-like protein ENSP00000382360-like	69007541	69012118	4578	-	protein-coding
9.65-70	LOC100132604	100132604	hypothetical LOC100132604	69017445	69018087	643	-	pseudo
9.65-70	LOC100132351	100132351	hypothetical LOC100132351	69021335	69022767	1433	+	pseudo
9.65-70	LOC100132154	100132154	similar to hCG1793014	69183453	69191284	7832	-	pseudo
9.65-70	LOC644684	644684	hypothetical LOC644684	69372990	69379295	6306	-	protein-coding
9.65-70	LOC100133025	100133025	hypothetical LOC100133025	69382817	69383595	779	-	pseudo
9.65-70	LOC100132263	100132263	hypothetical protein LOC100132263	69386838	69388286	1449	+	protein-coding
9.65-70	LOC644704	644704	similar to hCG1742442	69433584	69442677	9094	-	protein-coding
9.65-70	LOC653510	653510	similar to COBW domain containing 3	69459269	69507293	48025	-	protein-coding
9.65-70	FOXD4L5	653427	forkhead box D4-like 5	69465208	69469131	3924	-	protein-coding
9.65-70	RP11-460E7.5	644716	ribosome biogenesis protein BMS1L pseudogene	69574069	69577840	3772	-	pseudo
9.65-70	LOC100132869	100132869	hypothetical LOC100132869	69583553	69584331	779	-	pseudo
9.65-70	LOC100132670	100132670	hypothetical protein LOC100132670	69587568	69589016	1449	+	protein-coding
9.65-70	LOC100132426	100132426	similar to hCG1742442	69634062	69643608	9547	-	protein-coding
9.65-70	FOXD4L4	349334	forkhead box D4-like 4	69666443	69669551	3109	-	protein-coding
9.65-70	CBWD5	220869	COBW domain containing 5	69671824	69729991	58168	-	protein-coding
9.65-70	LOC727836	727836	similar to HDCMB45P	69719836	69721905	2070	+	pseudo
9.65-70	LOC100133018	100133018	hypothetical protein LOC100133018	69911885	69912397	513	+	protein-coding
9.65-70	CBWD3	445571	COBW domain containing 3	70046659	70104752	58094	+	protein-coding
9.65-70	LOC440839	440839	similar to HDCMB45P	70054733	70057982	3250	-	unknown
9.65-70	LOC100131994	100131994	hypothetical LOC100131994	70059128	70059504	377	+	pseudo
9.65-70	FOXD4L2	100036519	forkhead box D4-like 2	70107603	70109820	2218	+	protein-coding
9.65-70	PGM5	5239	phosphoglucomutase 5	70161635	70335797	174163	+	protein-coding
9.83	FLJ43950	347127	FLJ43950 protein	83718203	83724662	6460	+	unknown
9.83	FLJ43859	389761	FLJ43859 protein	83733163	83739736	6574	+	unknown
9.83	FLJ44082	389762	FLJ44082 protein	83748235	83754829	6595	+	unknown
9.83	FLJ46321	389763	FLJ46321 protein	83793507	83799986	6480	+	protein-coding
9.89	FAM75C1	441452	family with sequence similarity 75, member C1	89722684	89728394	5711	+	unknown
9.89	LOC645961	645961	similar to chromosome 9 open reading frame 36	89934038	89939733	5696	-	unknown
9.91-92	OR7E31P	375601	olfactory receptor, family 7, subfamily E, member 31 pseudogene	92018328	92018984	657	+	pseudo
9.91-92	OR7E116P	81358	olfactory receptor, family 7, subfamily E, member 116 pseudogene	92034100	92035325	1226	+	pseudo
9.91-92	OR7E109P	401540	olfactory receptor, family 7, subfamily E, member 109 pseudogene	92544504	92545650	1147	-	pseudo
9.91-92	OR7E108P	81363	olfactory receptor, family 7, subfamily E, member 108 pseudogene	92553220	92554443	1224	-	pseudo
9.95	C9orf129	445577	chromosome 9 open reading frame 129	95120302	95148517	28216	-	protein-coding
9.124	OR1L4	254973	olfactory receptor, family 1, subfamily L, member 4	124526090	124527025	936	+	protein-coding
9.124	OR1L6	392390	olfactory receptor, family 1, subfamily L, member 6	124551840	124552883	1044	+	protein-coding
10.4-5	AKR1C1	1645	aldo-keto reductase family 1, member C1 (dihydrodiol dehydrogenase 1; 20-alpha (3-alpha)-hydroxysteroid dehydrogenase)	4995454	5010158	14705	+	protein-coding
10.4-5	AKR1C2	1646	aldo-keto reductase family 1, member C2 (dihydrodiol dehydrogenase 2; bile acid binding protein; 3-alpha hydroxysteroid dehydrogenase, type III)	5021965	5050207	28243	-	protein-coding
10.17-18	FAM23A	653567	family with sequence similarity 23, member A	17834257	17882873	48617	+	protein-coding
10.17-18	MRC1L1	414308	mannose receptor, C type 1-like 1	17891368	17993184	101817	+	protein-coding
10.17-18	FAM23B	340843	family with sequence similarity 23, member B	18081224	18129861	48638	+	protein-coding
10.17-18	MRC1	4360	mannose receptor, C type 1	18138358	18240097	101740	+	protein-coding
10.26-27	C10orf50	645528	chromosome 10 open reading frame 50	26920342	26923265	2924	+	unknown
10.26-27	LOC731789	731789	similar to amyloid beta (A4) precursor protein-binding, family B, member 1 interacting protein	26978492	26982389	3898	+	protein-coding
10.26-27	C10orf51	387644	chromosome 10 open reading frame 51	27260146	27263858	3713	-	unknown
10.26-27	LOC100131912	100131912	hypothetical protein LOC100131912	27272297	27273353	1057	-	protein-coding
10.37a	ANKRD30A	91074	ankyrin repeat domain 30A	37454791	37561501	106711	+	protein-coding
10.45-52	CTGLF10P	653234	centaurin, gamma-like family, member 10 pseudogene	45494046	45516086	22041	+	pseudo
10.45-52	LOC100128244	100128244	similar to hCG1980421	45521538	45531968	10431	-	protein-coding
10.45-52	LOC648708	648708	hypothetical LOC648708	45530661	45541492	10832	-	protein-coding
10.45-52	FAM21C	253725	family with sequence similarity 21, member C	45542673	45608418	65746	+	protein-coding
10.45-52	LOC643479	643479	similar to hCG201267	45630882	45632772	1891	-	protein-coding
10.45-52	CTGLF1	119016	centaurin, gamma-like family, member 1	45641056	45662927	21872	-	protein-coding
10.45-52	LOC100133130	100133130	PRO1102	45676729	45679083	2355	-	protein-coding
10.45-52	PTPN20A	653129	protein tyrosine phosphatase, non-receptor type 20A	45970129	46061009	90881	-	protein-coding
10.45-52	FRMPD2L2	728603	FERM and PDZ domain containing 2 like 2	46077145	46096738	19594	-	protein-coding
10.45-52	CTGLF8P	728608	centaurin, gamma-like family, member 8 pseudogene	46137033	46153305	16273	-	pseudo
10.45-52	BMS1P1	728053	BMS1 pseudogene 1	46174281	46182762	8482	-	pseudo
10.45-52	LOC439962	439962	similar to hCG2040250	46181283	46183950	2668	+	protein-coding
10.45-52	LOC441554	441554	similar to dual specificity phosphatase 8	46193069	46195217	2149	+	pseudo
10.45-52	CTSLL5	643587	cathepsin L-like 5	46195423	46211518	16096	-	pseudo
10.45-52	RHEBP1	6008	Ras-homolog enriched in brain pseudogene 1	46333677	46335227	1551	+	pseudo
10.45-52	LOC100132646	100132646	hypothetical protein LOC100132646	46571369	46572323	955	-	protein-coding
10.45-52	ANXA8L1	728113	annexin A8-like 1	46577995	46594046	16052	-	protein-coding
10.45-52	FAM25B	100132929	family with sequence similarity 25, member B	46597208	46601704	4497	-	protein-coding
10.45-52	AGAP10	728127	ArfGAP with GTPase domain, ankyrin repeat and PH domain 10	46611745	46635270	23526	-	protein-coding
10.45-52	BMS1P2	414216	BMS1 pseudogene 2	46650101	46661940	11840	-	pseudo
10.45-52	LOC642826	642826	hypothetical LOC642826	46662020	46664158	2139	+	miscRNA
10.45-52	GLUDP2	2748	glutamate dehydrogenase pseudogene 2	46668350	46668747	398	+	pseudo
10.45-52	LOC728657	728657	similar to dual specificity phosphatase 8	46673869	46676017	2149	+	pseudo
10.45-52	LOC100133189	100133189	similar to cathepsin L	46676224	46693493	17270	-	protein-coding
10.45-52	FAM35B2	439965	family with sequence similarity 35, member B2	46799732	46841242	41511	+	pseudo
10.45-52	LOC340844	340844	similar to mCG1037948	47061493	47065662	4170	+	pseudo
10.45-52	ANTXRL	195977	anthrax toxin receptor-like	47128240	47171452	43213	+	pseudo
10.45-52	CTGLF11P	653259	centaurin, gamma-like family, member 11 pseudogene	47178233	47200341	22109	+	pseudo
10.45-52	ANXA8L2	244	annexin A8-like 2	47216926	47233047	16122	+	protein-coding
10.45-52	LOC728449	728449	hypothetical protein LOC728449	47238357	47240878	2522	+	protein-coding
10.45-52	FAM21B	55747	family with sequence similarity 21, member B	47414029	47469423	55395	+	protein-coding
10.45-52	SLC9A3P4	389963	solute carrier family 9 (sodium/hydrogen exchanger), member 3 pseudogene 4	47485766	47487329	1564	+	pseudo
10.45-52	ASAH2C	653365	N-acylsphingosine amidohydrolase (non-lysosomal ceramidase) 2C	47521637	47575024	53388	-	protein-coding
10.45-52	CTSLL2	1517	cathepsin L-like 2	47772068	47779668	7601	+	pseudo
10.45-52	LOC728725	728725	similar to protein-tyrosine phosphatase	47793348	47795496	2149	-	pseudo
10.45-52	LOC727950	727950	hypothetical LOC727950	47805213	47807342	2130	-	protein-coding
10.45-52	LOC100132209	100132209	similar to BMS1-like, ribosome assembly protein (yeast)	47805668	47819293	13626	+	protein-coding
10.45-52	AGAP9	642517	ArfGAP with GTPase domain, ankyrin repeat and PH domain 9	47834092	47857619	23528	+	protein-coding
10.45-52	FAM25G	100133093	family with sequence similarity 25, member G	47867658	47872151	4494	+	protein-coding
10.45-52	ANXA8	653145	annexin A8	47875231	47891375	16145	+	protein-coding
10.45-52	LOC653110	653110	hypothetical LOC653110	47896685	47899206	2522	+	unknown
10.45-52	PTPN20B	26095	protein tyrosine phosphatase, non-receptor type 20B	48357048	48447930	90883	-	protein-coding
10.45-52	FRMPD2L1	728798	FERM and PDZ domain containing 2 like 1	48464046	48483638	19593	-	protein-coding
10.45-52	CTGLF9P	728005	centaurin, gamma-like family, member 9 pseudogene	48523443	48542886	19444	-	pseudo
10.45-52	BMS1P5	399761	BMS1 pseudogene 5	48547379	48572483	25105	-	pseudo
10.45-52	LOC728813	728813	similar to dual specificity phosphatase 8	48582804	48584952	2149	+	pseudo
10.45-52	LOC644021	644021	similar to hCG21929	48600505	48601279	775	-	protein-coding
10.45-52	LOC338598	338598	hypothetical LOC338598	48707404	48714541	7138	+	pseudo
10.45-52	FAM25C	644054	family with sequence similarity 25, member C	48873359	48877841	4483	-	protein-coding
10.45-52	CTGLF12P	414224	centaurin, gamma-like family, member 12 pseudogene	48887804	48909849	22046	-	pseudo
10.45-52	LOC100133265	100133265	similar to hCG2039934	48926216	48942436	16221	-	protein-coding
10.45-52	PTPN20C	653045	protein tyrosine phosphatase, non-receptor type 20C	48969180	49018572	49393	-	pseudo
10.45-52	FRMPD2	143162	FERM and PDZ domain containing 2	49034611	49152723	118113	-	protein-coding
10.45-52	LOC727726	727726	similar to poly (ADP-ribose) glycohydrolase	50696331	50800726	104396	-	unknown
10.45-52	FAM21D	653450	family with sequence similarity 21, member D	50857948	50862038	4091	+	protein-coding
10.45-52	FAM25D	728955	family with sequence similarity 25, member D	50884513	50886406	1894	-	protein-coding
10.45-52	AGAP8	728404	ArfGAP with GTPase domain, ankyrin repeat and PH domain 8	50894694	50916541	21848	-	protein-coding
10.45-52	LOC100131976	100131976	similar to PRO1102	50930344	50932698	2355	-	pseudo
10.45-52	RP11-592B15.4	728407	poly(ADP-ribose) glycohydrolase pseudogene	50957087	51041076	83990	-	pseudo
10.45-52	TIMM23B	653252	translocase of inner mitochondrial membrane 23 homolog B (yeast)	51041385	51064926	23542	+	protein-coding
10.45-52	LOC100133089	100133089	hypothetical protein LOC100133089	51058347	51058865	519	+	protein-coding
10.45-52	AGAP7	653268	ArfGAP with GTPase domain, ankyrin repeat and PH domain 7	51134168	51156333	22166	-	protein-coding
10.45-52	TIMM23	10431	translocase of inner mitochondrial membrane 23 homolog (yeast)	51262094	51293342	31249	-	protein-coding
10.45-52	LOC100128188	100128188	hypothetical protein LOC100128188	51275898	51276416	519	-	protein-coding
10.45-52	PARG	8505	poly (ADP-ribose) glycohydrolase	51293430	51377668	84239	+	protein-coding
10.45-52	LOC100132418	100132418	Uncharacterized PRO1102-like protein LOC100132418	51402263	51404617	2355	+	protein-coding
10.45-52	AGAP6	414189	ArfGAP with GTPase domain, ankyrin repeat and PH domain 6	51418356	51440263	21908	+	protein-coding
10.45-52	SLC9A3P3	728990	solute carrier family 9 (sodium/hydrogen exchanger), member 3 pseudogene 3	51454901	51457129	2229	-	pseudo
10.45-52	FAM21A	387680	family with sequence similarity 21, member A	51497690	51563275	65586	+	protein-coding
10.45-52	LOC100132054	100132054	similar to hCG1980421	51578246	51582591	4346	+	pseudo
10.45-52	SLC9A3P	6551	solute carrier family 9 (sodium/hydrogen exchanger), member 3 pseudogene	51580557	51582353	1797	+	pseudo
10.45-52	ASAH2	56624	N-acylsphingosine amidohydrolase (non-lysosomal ceramidase) 2	51617078	51678319	61242	-	protein-coding
10.45-52	LOC644496	644496	similar to Cathepsin L1	52131770	52139770	8001	-	pseudo
10.45-52	LOC729047	729047	hypothetical protein LOC729047	52167333	52170083	2751	-	unknown
10.45-52	ASAH2B	653308	N-acylsphingosine amidohydrolase (non-lysosomal ceramidase) 2B	52169714	52184575	14862	+	protein-coding
10.80-82	LOC729815	729815	similar to predicted protein	80935734	80940684	4951	-	pseudo
10.80-82	EIF5AL1	143244	eukaryotic translation initiation factor 5A-like 1	80942363	80946202	3840	+	protein-coding
10.80-82	SFTPA2	729238	surfactant protein A2	80985614	80990169	4556	-	protein-coding
10.80-82	SFTPA1	653509	surfactant protein A1	81040722	81045208	4487	+	protein-coding
10.80-82	LOC650623	650623	similar to KIAA1553	81057013	81115198	58186	+	pseudo
10.80-82	FAM22B	729262	family with sequence similarity 22, member B	81131411	81143340	11930	+	protein-coding
10.80-82	LOC727749	727749	similar to predicted protein	81255626	81260577	4952	-	pseudo
10.80-82	SFTPA2B	6436	surfactant protein A2B	81305573	81310114	4542	-	protein-coding
10.80-82	LOC100132477	100132477	similar to surfactant, pulmonary-associated protein A2	81345039	81361329	16291	-	protein-coding
10.80-82	SFTPA1B	6435	surfactant protein A1B	81360664	81363921	3258	+	protein-coding
10.80-82	LOC642300	642300	similar to KIAA1553	81376936	81435395	58460	+	pseudo
10.80-82	FAM22C	727807	family with sequence similarity 22, member C	81451610	81462705	11096	+	protein-coding
10.80-82	FAM22E	283008	family with sequence similarity 22, member E	81589513	81604115	14603	+	protein-coding
10.80-82	MBL1P1	8512	mannose-binding lectin (protein A) 1, pseudogene 1	81669914	81672855	2942	+	pseudo
10.80-82	LOC642521	642521	similar to hCG1791993	81774447	81778155	3709	-	protein-coding
10.80-82	LOC642538	642538	similar to hCG1791993	81781664	81782188	525	-	protein-coding
10.80-82	LOC727879	727879	similar to hCG1791993	81790318	81790779	462	-	pseudo
10.88-89	FAM22A	728118	family with sequence similarity 22, member A	88975185	88984715	9531	+	protein-coding
10.88-89	LOC728190	728190	hypothetical LOC728190	88984971	89086722	101752	-	miscRNA
10.88-89	FAM22D	728130	family with sequence similarity 22, member D	89107457	89120432	12976	+	protein-coding
10.96	CYP2C19	1557	cytochrome P450, family 2, subfamily C, polypeptide 19	96512453	96602661	90209	+	protein-coding
10.96	CYP2C9	1559	cytochrome P450, family 2, subfamily C, polypeptide 9	96688430	96739137	50708	+	protein-coding
10.124	LOC731940	731940	similar to hCG2040007	124550482	124569990	19509	+	protein-coding
10.124	FAM24B	196792	family with sequence similarity 24, member B	124598600	124629147	30548	-	protein-coding
10.124	LOC731945	731945	hypothetical LOC731945	124604762	124629104	24343	-	protein-coding
10.135	OR6L2P	81356	olfactory receptor, family 6, subfamily L, member 2 pseudogene	135093788	135094912	1125	-	pseudo
10.135	OR6L1P	390012	olfactory receptor, family 6, subfamily L, member 1 pseudogene	135238550	135239629	1080	-	pseudo
11.4	LOC196120	196120	SSU72 RNA polymerase II CTD phosphatase homolog pseudogene	4211094	4211678	585	+	pseudo
11.4	LOC390031	390031	SSU72 RNA polymerase II CTD phosphatase homolog pseudogene	4219862	4220446	585	-	pseudo
11.4	LOC643263	643263	SSU72 RNA polymerase II CTD phosphatase homolog pseudogene	4256513	4257098	586	+	pseudo
11.4	LOC441584	441584	SSU72 RNA polymerase II CTD phosphatase homolog pseudogene	4265305	4265889	585	-	pseudo
11.4	LOC143506	143506	SSU72 RNA polymerase II CTD phosphatase homolog pseudogene	4307671	4308255	585	+	pseudo
11.4	LOC390033	390033	SSU72 RNA polymerase II CTD phosphatase homolog pseudogene	4316466	4317050	585	-	pseudo
11.18	MRGPRX3	117195	MAS-related GPR, member X3	18099078	18116603	17526	+	protein-coding
11.18	LOC645297	645297	similar to G protein-coupled receptor	18118823	18132455	13633	+	pseudo
11.18	MRGPRX4	117196	MAS-related GPR, member X4	18150960	18152401	1442	+	protein-coding
11.18	SAA2	6289	serum amyloid A2	18223365	18226744	3380	-	protein-coding
11.18	SAA1	6288	serum amyloid A1	18244348	18248102	3755	+	protein-coding
11.18	LOC390099	390099	similar to G protein-coupled receptor SNSR2	18888554	18889519	966	-	pseudo
11.18	MRGPRX1	259249	MAS-related GPR, member X1	18911936	18913125	1190	-	protein-coding
11.18	LOC729352	729352	hypothetical LOC729352	18913114	18918200	5087	+	protein-coding
11.18	LOC645415	645415	similar to G protein-coupled receptor SNSR1	18928570	18936006	7437	-	pseudo
11.18	LOC390101	390101	similar to G protein-coupled receptor SNSR2	18949859	18955193	5335	-	pseudo
11.48-51	OR4C4P	79550	olfactory receptor, family 4, subfamily C, member 4 pseudogene	48323441	48330590	7150	-	pseudo
11.48-51	OR4C2P	119750	olfactory receptor, family 4, subfamily C, member 2 pseudogene	48398071	48399307	1237	+	pseudo
11.48-51	OR4C10P	79526	olfactory receptor, family 4, subfamily C, member 10 pseudogene	48410230	48411375	1146	-	pseudo
11.48-51	OR4C9P	79530	olfactory receptor, family 4, subfamily C, member 9 pseudogene	48442081	48443205	1125	-	pseudo
11.48-51	OR4R1P	79528	olfactory receptor, family 4, subfamily R, member 1 pseudogene	48464214	48465259	1046	-	pseudo
11.48-51	OR4A47	403253	olfactory receptor, family 4, subfamily A, member 47	48466921	48467850	930	+	protein-coding
11.48-51	OR4A48P	403254	olfactory receptor, family 4, subfamily A, member 48 pseudogene	48469749	48470722	974	+	pseudo
11.48-51	OR4A46P	403252	olfactory receptor, family 4, subfamily A, member 46 pseudogene	48474346	48475486	1141	+	pseudo
11.48-51	OR4A40P	390116	olfactory receptor, family 4, subfamily A, member 40 pseudogene	48490348	48491491	1144	+	pseudo
11.48-51	OR4A43P	390117	olfactory receptor, family 4, subfamily A, member 43 pseudogene	48504092	48505202	1111	+	pseudo
11.48-51	OR4A45P	403251	olfactory receptor, family 4, subfamily A, member 45 pseudogene	48557464	48558579	1116	+	pseudo
11.48-51	OR4A41P	403247	olfactory receptor, family 4, subfamily A, member 41 pseudogene	48567767	48568918	1152	+	pseudo
11.48-51	OR4A42P	403248	olfactory receptor, family 4, subfamily A, member 42 pseudogene	48588091	48589224	1134	+	pseudo
11.48-51	OR4A44P	403250	olfactory receptor, family 4, subfamily A, member 44 pseudogene	48605508	48606688	1181	+	pseudo
11.48-51	LOC100133159	100133159	hypothetical LOC100133159	48860191	48860965	775	+	pseudo
11.48-51	LOC100129384	100129384	hypothetical LOC100129384	48862725	48876493	13769	-	pseudo
11.48-51	LOC646735	646735	similar to hCG1646195	48878403	48880309	1907	-	pseudo
11.48-51	LOC100130105	100130105	similar to tripartite motif-containing 51	48923822	48930023	6202	+	pseudo
11.48-51	LOC100131024	100131024	hypothetical LOC100131024	48938229	48944939	6711	-	pseudo
11.48-51	LOC120824	120824	similar to hCG1802386	48953626	48959823	6198	-	protein-coding
11.48-51	LOC340970	340970	hypothetical LOC340970	48963818	48970009	6192	-	pseudo
11.48-51	LOC283116	283116	similar to tripartite motif-containing 49	49005629	49016579	10951	+	protein-coding
11.48-51	LOC646749	646749	hypothetical LOC646749	49026396	49028287	1892	-	pseudo
11.48-51	LOC100131690	100131690	hypothetical LOC100131690	49797505	49798764	1260	+	pseudo
11.48-51	TRIM49B	283257	tripartite motif-containing protein 49B-like	49811265	49817448	6184	-	protein-coding
11.48-51	LOC387770	387770	hypothetical LOC387770	49822087	49866080	43994	-	pseudo
11.48-51	LOC100131105	100131105	hypothetical LOC100131105	49867319	49868085	767	-	pseudo
11.48-51	OR4A1P	8596	olfactory receptor, family 4, subfamily A, member 1 pseudogene	49876409	49877314	906	-	pseudo
11.48-51	OR4A18P	81325	olfactory receptor, family 4, subfamily A, member 18 pseudogene	49895518	49896605	1088	-	pseudo
11.48-51	OR4A19P	81324	olfactory receptor, family 4, subfamily A, member 19 pseudogene	49898439	49899541	1103	-	pseudo
11.48-51	OR4R3P	81298	olfactory receptor, family 4, subfamily R, member 3 pseudogene	49901078	49902115	1038	+	pseudo
11.48-51	OR4C13	283092	olfactory receptor, family 4, subfamily C, member 13	49930551	49931480	930	+	protein-coding
11.48-51	OR4C12	283093	olfactory receptor, family 4, subfamily C, member 12	49959684	49960613	930	-	protein-coding
11.48-51	OR4A6P	390131	olfactory receptor, family 4, subfamily A, member 6 pseudogene	51249939	51251108	1170	-	pseudo
11.48-51	OR4A5	81318	olfactory receptor, family 4, subfamily A, member 5	51268024	51268971	948	-	protein-coding
11.48-51	OR4A7P	81316	olfactory receptor, family 4, subfamily A, member 7 pseudogene	51282396	51283505	1110	-	pseudo
11.48-51	OR4A8P	81315	olfactory receptor, family 4, subfamily A, member 8 pseudogene	51291935	51293079	1145	-	pseudo
11.48-51	OR4A2P	390133	olfactory receptor, family 4, subfamily A, member 2 pseudogene	51307545	51308657	1113	-	pseudo
11.48-51	OR4A3P	81320	olfactory receptor, family 4, subfamily A, member 3 pseudogene	51312305	51313375	1071	-	pseudo
11.48-51	OR4A4P	390134	olfactory receptor, family 4, subfamily A, member 4 pseudogene	51315163	51316289	1127	-	pseudo
11.48-51	OR4R2P	81299	olfactory receptor, family 4, subfamily R, member 2 pseudogene	51317802	51318858	1057	+	pseudo
11.48-51	OR4C7P	79294	olfactory receptor, family 4, subfamily C, member 7 pseudogene	51339803	51340927	1125	+	pseudo
11.48-51	OR4C46	119749	olfactory receptor, family 4, subfamily C, member 46	51371858	51372787	930	+	protein-coding
11.48-51	OR4C50P	256190	olfactory receptor, family 4, subfamily C, member 50 pseudogene	51383350	51384476	1127	-	pseudo
11.54-55	TRIM48	79097	tripartite motif-containing 48	54786234	54795171	8938	+	protein-coding
11.54-55	LOC100130202	100130202	hypothetical LOC100130202	54803842	54804619	778	+	pseudo
11.54-55	LOC440041	440041	Tripartite motif-containing protein ENSP00000311270	54815940	54822321	6382	-	protein-coding
11.54-55	OR4A11P	390136	olfactory receptor, family 4, subfamily A, member 11 pseudogene	54842512	54843629	1118	+	pseudo
11.54-55	OR4A12P	81331	olfactory receptor, family 4, subfamily A, member 12 pseudogene	54849708	54850852	1145	+	pseudo
11.54-55	OR4A15	81328	olfactory receptor, family 4, subfamily A, member 15	54891936	54892970	1035	+	protein-coding
11.54-55	OR4A9P	390137	olfactory receptor, family 4, subfamily A, member 9 pseudogene	54912481	54913624	1144	+	pseudo
11.54-55	OR4A17P	390139	olfactory receptor, family 4, subfamily A, member 17 pseudogene	54968387	54969490	1104	+	pseudo
11.54-55	OR4A13P	81330	olfactory receptor, family 4, subfamily A, member 13 pseudogene	54990723	54991864	1142	+	pseudo
11.54-55	OR4A50P	403256	olfactory receptor, family 4, subfamily A, member 50 pseudogene	54999895	55000580	686	+	pseudo
11.54-55	OR4A14P	81329	olfactory receptor, family 4, subfamily A, member 14 pseudogene	55001503	55002661	1159	+	pseudo
11.54-55	OR4A21P	81322	olfactory receptor, family 4, subfamily A, member 21 pseudogene	55015108	55016297	1190	+	pseudo
11.54-55	OR5L1	219437	olfactory receptor, family 5, subfamily L, member 1	55335519	55336454	936	+	protein-coding
11.54-55	OR5L2	26338	olfactory receptor, family 5, subfamily L, member 2	55351271	55352206	936	+	protein-coding
11.54-55	LOC100129915	100129915	similar to Tripartite motif-containing 43	55387987	55405476	17490	+	pseudo
11.54-55	SPRYD5	84767	SPRY domain containing 5	55410032	55415862	5831	+	protein-coding
11.56	OR5AK3P	81228	olfactory receptor, family 5, subfamily AK, member 3 pseudogene	56495001	56496127	1127	+	pseudo
11.56	OR5AK2	390181	olfactory receptor, family 5, subfamily AK, member 2	56512965	56513894	930	+	protein-coding
11.56	OR5AK1P	81230	olfactory receptor, family 5, subfamily AK, member 1 pseudogene	56542042	56543169	1128	+	pseudo
11.58a	GLYATL2	219970	glycine-N-acyltransferase-like 2	58358114	58368573	10460	-	protein-coding
11.58a	LOC100129933	100129933	similar to hCG1729961	58391033	58429895	38863	+	pseudo
11.58a	GLYATL1	92292	glycine-N-acyltransferase-like 1	58467298	58481092	13795	+	protein-coding
11.58a	LOC100129032	100129032	similar to GLYATL1 protein	58502880	58517737	14858	+	pseudo
11.58a	LOC643637	643637	similar to hCG1729961	58523023	58587247	64225	+	protein-coding
11.58a	FAM111B	374393	family with sequence similarity 111, member B	58631286	58651443	20158	+	protein-coding
11.58b	MPEG1	219972	macrophage expressed 1	58732559	58737070	4512	-	protein-coding
11.58b	LOC643709	643709	similar to FLJ00239 protein	58811388	58814057	2670	-	pseudo
11.59	MS4A6A	64231	membrane-spanning 4-domains, subfamily A, member 6A	59695656	59707250	11595	-	protein-coding
11.59	MS4A4A	51338	membrane-spanning 4-domains, subfamily A, member 4	59804715	59833021	28307	+	protein-coding
11.59	MS4A6E	245802	membrane-spanning 4-domains, subfamily A, member 6E	59858931	59865017	6087	+	protein-coding
11.60	PGA3	643834	pepsinogen 3, group I (pepsinogen A)	60727560	60736926	9367	+	protein-coding
11.60	PGA4	643847	pepsinogen 4, group I (pepsinogen A)	60746397	60755755	9359	+	protein-coding
11.60	PGA5	5222	pepsinogen 5, group I (pepsinogen A)	60765245	60775492	10248	+	protein-coding
11.67	LOC729196	729196	similar to unc-93 homolog B1 (C. elegans)	67235300	67240149	4850	-	protein-coding
11.67	OR7E145P	390215	olfactory receptor, family 7, subfamily E, member 145 pseudogene	67246406	67247631	1226	-	pseudo
11.67	LOC441616	441616	similar to G protein-coupled receptor homolog clone G3	67485397	67499735	14339	-	pseudo
11.67	OR7E1P	341128	olfactory receptor, family 7, subfamily E, member 1 pseudogene	67498182	67499404	1223	-	pseudo
11.67	UNC93B1	81622	unc-93 homolog B1 (C. elegans)	67515151	67528169	13019	-	protein-coding
11.70-71	LOC645474	645474	hypothetical LOC645474	70894755	70910781	16027	-	pseudo
11.70-71	OR7E87P	8586	olfactory receptor, family 7, subfamily E, member 87 pseudogene	70982352	70982999	648	+	pseudo
11.70-71	LOC645544	645544	similar to hCG2023245	70996779	71024057	27279	+	pseudo
11.70-71	OR7E4P	8585	olfactory receptor, family 7, subfamily E, member 4 pseudogene	71008794	71009716	923	+	pseudo
11.70-71	LOC100133315	100133315	similar to hCG1640299	71254203	71317289	63087	-	protein-coding
11.70-71	OR7E128P	81175	olfactory receptor, family 7, subfamily E, member 128 pseudogene	71282001	71283232	1232	+	pseudo
11.71	FOLR1P	390221	folate receptor 1 (adult) pseudogene	71547507	71548574	1068	+	pseudo
11.71	FOLR1	2348	folate receptor 1 (adult)	71578250	71585014	6765	+	protein-coding
11.89	LOC100130203	100130203	similar to Cdon homolog (mouse)	89103821	89107683	3863	+	pseudo
11.89	UBTFL2	120126	upstream binding transcription factor, RNA polymerase I-like 2	89125601	89126791	1191	-	protein-coding
11.89	LOC727828	727828	hypothetical LOC727828	89149797	89155229	5433	+	pseudo
11.89	LOC100132689	100132689	hypothetical LOC100132689	89158762	89160656	1895	+	pseudo
11.89	TRIM49	57093	tripartite motif-containing 49	89170471	89181391	10921	-	protein-coding
11.89	LOC642414	642414	similar to Tripartite motif-containing 43	89192898	89199750	6853	+	pseudo
11.89	LOC642425	642425	hypothetical LOC642425	89217584	89223786	6203	+	pseudo
11.89	LOC399937	399937	Tripartite motif-containing protein ENSP00000309378	89225656	89235882	10227	+	protein-coding
11.89	LOC100132156	100132156	hypothetical LOC100132156	89236242	89241878	5637	-	pseudo
11.89	LOC642446	642446	tripartite motif-containing protein 64B-like	89243254	89248833	5580	-	protein-coding
11.89	LOC440059	440059	hypothetical LOC440059	89268316	89283452	15137	-	pseudo
11.89	LOC399939	399939	hypothetical LOC399939	89284225	89293224	9000	-	protein-coding
11.89	LOC729384	729384	similar to Tripartite motif protein 49 (RING finger protein 18) (Testis-specific ring-finger protein)	89296860	89305883	9024	+	protein-coding
11.89	LOC100128800	100128800	hypothetical LOC100128800	89306652	89321864	15213	+	pseudo
11.89	TRIM64	120146	tripartite motif-containing 64	89341320	89346888	5569	+	protein-coding
11.89	LOC100133132	100133132	hypothetical LOC100133132	89348264	89353900	5637	+	pseudo
11.89	LOC399940	399940	tripartite motif-containing-like	89354260	89364488	10229	-	protein-coding
11.89	TRIM53	642569	tripartite motif-containing 53	89366357	89372553	6197	-	unknown
11.89	LOC642579	642579	similar to Tripartite motif-containing 43	89390415	89397325	6911	-	pseudo
11.89	LOC653111	653111	hypothetical LOC653111	89403922	89414841	10920	+	protein-coding
11.89	LOC642599	642599	similar to hCG1646195	89424653	89426551	1899	-	pseudo
11.89	LOC440061	440061	hypothetical LOC440061	89430382	89435813	5432	-	pseudo
11.89	UBTFL1	642623	upstream binding transcription factor, RNA polymerase I-like 1	89458757	89459947	1191	+	protein-coding
11.104	LOC643733	643733	hypothetical LOC643733	104283520	104295011	11492	-	unknown
11.104	CASP4	837	caspase 4, apoptosis-related cysteine peptidase	104318804	104344535	25732	-	protein-coding
11.104	CASP1	834	caspase 1, apoptosis-related cysteine peptidase (interleukin 1, beta, convertase)	104401445	104411067	9623	-	protein-coding
11.104	CARD16	114769	caspase recruitment domain family, member 16	104417263	104421261	3999	-	protein-coding
11.104	LOC440067	440067	hypothetical LOC440067	104439284	104446805	7522	-	pseudo
11.104	CARD17	440068	caspase recruitment domain family, member 17	104468406	104477368	8963	-	protein-coding
11.107	C11orf65	160140	chromosome 11 open reading frame 65	107758937	107843468	84532	-	protein-coding
12.7-8	NANOG	79923	Nanog homeobox	7833262	7839922	6661	+	protein-coding
12.7-8	SLC2A14	144195	solute carrier family 2 (facilitated glucose transporter), member 14	7857664	7916762	59099	-	protein-coding
12.7-8	SLC2A3	6515	solute carrier family 2 (facilitated glucose transporter), member 3	7963094	7980138	17045	-	protein-coding
12.9	LOC642846	642846	DEAD/H (Asp-Glu-Ala-Asp/His) box polypeptide 11-like	9327933	9358633	30701	+	miscRNA
12.9	LOC728715	728715	similar to hCG38149	9440920	9451230	10311	-	protein-coding
12.9	DDX12	440081	DEAD/H (Asp-Glu-Ala-Asp/His) box polypeptide 12 (CHL1-like helicase homolog, S. cerevisiae)	9461554	9492092	30539	-	protein-coding
12.9	OVOS	408186	ovostatin	9511500	9617455	105956	+	protein-coding
12.10	PRH2	5555	proline-rich protein HaeIII subfamily 2	10973101	10977668	4568	+	protein-coding
12.11a	PRR4	11272	proline rich 4 (lacrimal)	10889715	11215480	325766	-	protein-coding
12.11a	PRH1	5554	proline-rich protein HaeIII subfamily 1	10924827	11215477	290651	-	protein-coding
12.11a	TAS2R48	259294	taste receptor, type 2, member 48	11065538	11066437	900	-	protein-coding
12.11a	TAS2R44	259290	taste receptor, type 2, member 44	11074253	11075273	1021	-	protein-coding
12.11a	TAS2R63P	338413	taste receptor, type 2, member 63 pseudogene	11092238	11093122	885	-	pseudo
12.11a	TAS2R46	259292	taste receptor, type 2, member 46	11105231	11106160	930	-	protein-coding
12.11a	TAS2R64P	338412	taste receptor, type 2, member 64 pseudogene	11121179	11122108	930	-	pseudo
12.11a	TAS2R43	259289	taste receptor, type 2, member 43	11135153	11136179	1027	-	protein-coding
12.11a	TAS2R47	259293	taste receptor, type 2, member 47	11177151	11178110	960	-	protein-coding
12.11b	PRB3	5544	proline-rich protein BstNI subfamily 3	11310124	11313908	3785	-	protein-coding
12.11b	PRB4	5545	proline-rich protein BstNI subfamily 4	11351282	11354633	3352	-	protein-coding
12.11b	PRB1	5542	proline-rich protein BstNI subfamily 1	11396024	11399791	3768	-	protein-coding
12.11b	PRB2	653247	proline-rich protein BstNI subfamily 2	11435741	11439768	4028	-	protein-coding
12.27	LOC100129639	100129639	similar to High-mobility group nucleosome binding domain 1	27132876	27138551	5676	-	pseudo
12.27	LOC729222	729222	similar to mKIAA1230 protein	27141679	27288468	146790	+	pseudo
12.27	PPFIBP1	8496	PTPRF interacting protein, binding protein 1 (liprin beta 1)	27568312	27739763	171452	+	protein-coding
12.130	LOC116437	116437	hypothetical LOC116437	130215621	130258224	42604	+	miscRNA
12.130	LOC100128002	100128002	hypothetical LOC100128002	130346894	130347538	645	+	unknown
12.130	LOC100130825	100130825	hypothetical LOC100130825	130714272	130714916	645	-	protein-coding
13.23	PCOTH	542767	prostate collagen triple helix	23361028	23364242	3215	+	protein-coding
13.23	RP11-45B20.2	387911	collagen triple helix repeat-containing	23363428	23369125	5698	-	protein-coding
13.23	C1QTNF9	338872	C1q and tumor necrosis factor related protein 9	23781716	23794669	12954	+	protein-coding
13.24	LOC374491	374491	TPTE and PTEN homologous inositol lipid phosphatase pseudogene	24052346	24069814	17469	+	pseudo
13.24	RP11-756A22.3	646405	hypothetical LOC646405	24396815	24440409	43595	-	protein-coding
13.51-52	THSD1P	374500	thrombospondin, type I, domain containing 1 pseudogene	51639848	51666603	26756	-	pseudo
13.51-52	LOC644623	644623	similar to transmembrane phosphoinositide 3-phosphatase and tensin homolog 2	51691664	51806485	114822	-	pseudo
13.51-52	LOC220115	220115	TPTE pseudogene	51961129	52059226	98098	+	pseudo
13.51-52	HNRNPA1L2	144983	heterogeneous nuclear ribonucleoprotein A1-like 2	52089606	52115920	26315	+	protein-coding
13.63	OR7E156P	283491	olfactory receptor, family 7, subfamily E, member 156 pseudogene	63209569	63214702	5134	+	pseudo
13.63	OR7E104P	81137	olfactory receptor, family 7, subfamily E, member 104 pseudogene	63308962	63309907	946	-	pseudo
13.63	FLJ25694	100128202	hypothetical protein FLJ25694	63312829	63313233	405	-	other
13.63	LOC100128201	100128201	similar to hCG2042246	63313325	63316258	2934	-	protein-coding
14.18-19	OR11H12	440153	olfactory receptor, family 11, subfamily H, member 12	18447594	18448574	981	+	protein-coding
14.18-19	LOC100128514	100128514	hypothetical LOC100128514	18469050	18473260	4211	-	pseudo
14.18-19	LOC642426	642426	hypothetical LOC642426	18476795	18480111	3317	-	unknown
14.18-19	USP10P2	780778	ubiquitin specific peptidase10 pseudogene 2	18480489	18483894	3406	-	pseudo
14.18-19	LOC100132698	100132698	similar to single-stranded DNA binding protein 3	18491519	18492698	1180	-	pseudo
14.18-19	LOC642458	642458	similar to hCG2002450	18544541	18561964	17424	-	pseudo
14.18-19	MED15P	326615	mediator complex subunit 15 pseudogene	18567920	18572484	4565	-	pseudo
14.18-19	POTEG	404785	POTE ankyrin domain family, member G	18623365	18654942	31578	+	protein-coding
14.18-19	LOC100132602	100132602	similar to hCG2038974	18695376	18695771	396	-	protein-coding
14.18-19	LOC100132343	100132343	hypothetical LOC100132343	18695856	18713262	17407	-	pseudo
14.18-19	DUXAP10	503639	double homeobox A pseudogene 10	18732527	18765122	32596	+	pseudo
14.18-19	LOC642661	642661	hypothetical LOC642661	18789051	18791463	2413	-	pseudo
14.18-19	LOC642669	642669	hypothetical LOC642669	18812756	18828827	16072	+	protein-coding
14.18-19	LOC100132794	100132794	hypothetical LOC100132794	18820038	18820930	893	+	pseudo
14.18-19	OR11H13P	440159	olfactory receptor, family 11, subfamily H, member 13 pseudogene	18876353	18877482	1130	-	pseudo
14.18-19	LOC100132238	100132238	hypothetical LOC100132238	18894891	18895781	891	-	pseudo
14.18-19	LOC727980	727980	hypothetical LOC727980	18923944	18926379	2436	+	pseudo
14.18-19	DUXAP9	503638	double homeobox A pseudogene 9	18950563	18953648	3086	-	pseudo
14.18-19	FLJ39632	642477	hypothetical LOC642477	18957179	18961957	4779	-	unknown
14.18-19	LOC100132445	100132445	hypothetical LOC100132445	19002117	19019539	17423	+	pseudo
14.18-19	P704P	641455	prostate-specific P704P	19057551	19090272	32722	-	unknown
14.18-19	LOC642850	642850	similar to PC2 (positive cofactor 2, multiprotein complex) glutamine/Q-rich-associated protein	19091205	19144901	53697	+	pseudo
14.18-19	NEK2P	326302	NEK2 pseudogene	19166779	19169042	2264	+	pseudo
14.18-19	LOC400174	400174	similar to sequence-specific single-stranded-DNA-binding protein	19206828	19208002	1175	+	pseudo
14.18-19	USP10P1	780779	ubiquitin specific peptidase 10 pseudogene 1	19215649	19219046	3398	+	pseudo
14.18-19	LOC254398	254398	hypothetical LOC254398	19226260	19230470	4211	+	pseudo
14.18-19	OR11H8P	326319	olfactory receptor, family 11, subfamily H, member 8 pseudogene	19250735	19252115	1381	-	pseudo
14.23	DHRS4	10901	dehydrogenase/reductase (SDR family) member 4	23492805	23508328	15524	+	protein-coding
14.23	DHRS4L2	317749	dehydrogenase/reductase (SDR family) member 4 like 2	23527867	23545457	17591	+	protein-coding
14.23	DHRS4L1	728635	dehydrogenase/reductase (SDR family) member 4 like 1	23575550	23590420	14871	+	protein-coding
14.69-70	LOC646548	646548	hypothetical LOC646548	69766598	69769066	2469	+	pseudo
14.69-70	ADAM21P	145241	ADAM metallopeptidase domain 21 pseudogene	69782223	69784271	2049	-	pseudo
14.69-70	ADAM21	8747	ADAM metallopeptidase domain 21	69993970	69996375	2406	+	protein-coding
14.69-70	C14orf55	317760	chromosome 14 open reading frame 55	70004761	70008769	4009	-	pseudo
14.73	HEATR4	399671	HEAT repeat containing 4	73014945	73095404	80460	-	protein-coding
14.73	ACOT1	641371	acyl-CoA thioesterase 1	73073681	73080251	6571	+	protein-coding
14.73	NT5CP2	326611	5',3'-nucleotidase, cytosolic pseudogene 2	73075432	73076289	858	-	pseudo
14.73	ACOT2	10965	acyl-CoA thioesterase 2	73105525	73112112	6588	+	protein-coding
14.73	NT5CP1	326609	5',3'-nucleotidase, cytosolic pseudogene 1	73107355	73108210	856	-	pseudo
14.105	ELK2P2	9995	ELK2, member of ETS oncogene family, pseudogene 2	105081374	105088242	6869	-	pseudo
14.105	IGHA2	3494	immunoglobulin heavy constant alpha 2 (A2m marker)	105124289	105125776	1488	-	other
14.105	IGHE	3497	immunoglobulin heavy constant epsilon	105137324	105139109	1786	-	other
14.105	IGHG4	3503	immunoglobulin heavy constant gamma 4 (G4m marker)	105161752	105163447	1696	-	other
14.105	IGHG2	3501	immunoglobulin heavy constant gamma 2 (G2m marker)	105180479	105182171	1693	-	other
14.105	IGHGP	3505	immunoglobulin heavy constant gamma P (non-functional)	105205522	105207422	1901	-	pseudo
14.105	ELK2P1	2003	ELK2, member of ETS oncogene family, pseudogene 1	105207423	105211139	3717	-	pseudo
14.105	IGHA1	3493	immunoglobulin heavy constant alpha 1	105244520	105246046	1527	-	other
14.105	IGHEP1	3498	immunoglobulin heavy constant epsilon P1 pseudogene	105258610	105259909	1300	-	pseudo
14.105	IGHG1	3500	immunoglobulin heavy constant gamma 1 (G1m marker)	105278749	105280452	1704	-	other
14.105	IGHG3	3502	immunoglobulin heavy constant gamma 3 (G3m marker)	105303296	105308787	5492	-	other
14.105-106	IGHVIII-2-1	28355	immunoglobulin heavy variable (III)-2-1 pseudogene	105538722	105539023	302	-	pseudo
14.105-106	IGHV4-4	28401	immunoglobulin heavy variable 4-4	105549153	105549584	432	-	other
14.105-106	IGHV2-5	28457	immunoglobulin heavy variable 2-5	105565179	105565622	444	-	other
14.105-106	IGHV3-6	28453	immunoglobulin heavy variable 3-6 pseudogene	105582822	105583276	455	-	pseudo
14.105-106	IGHV1-8	28472	immunoglobulin heavy variable 1-8	105610122	105610560	439	-	other
14.105-106	IGHV3-9	28451	immunoglobulin heavy variable 3-9	105623329	105623774	446	-	other
14.105-106	IGHV2-10	28456	immunoglobulin heavy variable 2-10 pseudogene	105630585	105631025	441	-	pseudo
14.105-106	IGHV3-11	28450	immunoglobulin heavy variable 3-11 (gene/pseudogene)	105644276	105644725	450	-	other
14.105-106	IGHV3-13	28449	immunoglobulin heavy variable 3-13	105657180	105657632	453	-	other
14.105-106	IGHV3-15	28448	immunoglobulin heavy variable 3-15	105681356	105681817	462	-	other
14.105-106	IGHVIII-16-1	28350	immunoglobulin heavy variable (III)-16-1 pseudogene	105698481	105698785	305	-	pseudo
14.105-106	IGHV1-17	28469	immunoglobulin heavy variable 1-17 pseudogene	105702076	105702512	437	-	pseudo
14.105-106	LOC192128	192128	solute carrier family 20 (phosphate transporter), member 1 pseudogene	105706610	105708194	1585	-	pseudo
14.105-106	IGHV1-18	28468	immunoglobulin heavy variable 1-18	105712606	105713042	437	-	other
14.105-106	IGHV3-20	28445	immunoglobulin heavy variable 3-20	105738624	105739078	455	-	other
14.105-106	IGHV3-21	28444	immunoglobulin heavy variable 3-21	105762716	105763169	454	-	other
14.105-106	IGHV3-22	28443	immunoglobulin heavy variable 3-22 pseudogene	105785405	105785866	462	-	pseudo
14.105-106	IGHV3-23	28442	immunoglobulin heavy variable 3-23	105796244	105796699	456	-	other
14.105-106	IGHV3-25	28441	immunoglobulin heavy variable 3-25 pseudogene	105816665	105817118	454	-	pseudo
14.105-106	IGHV2-26	28455	immunoglobulin heavy variable 2-26	105828694	105829137	444	-	other
14.105-106	IGHV4-28	28400	immunoglobulin heavy variable 4-28	105851556	105851990	435	-	other
14.105-106	IGHVII-28-1	28372	immunoglobulin heavy variable (II)-28-1 pseudogene	105856731	105856983	253	-	pseudo
14.105-106	IGHV3-29	28440	immunoglobulin heavy variable 3-29 pseudogene	105858403	105858860	458	-	pseudo
14.105-106	LOC192132	192132	golgi autoantigen, golgin subfamily a, 4 pseudogene	105859533	105860048	516	-	pseudo
14.105-106	IGHV3-30	28439	immunoglobulin heavy variable 3-30	105862048	105862501	454	-	other
14.105-106	IGHVII-30-1	28371	immunoglobulin heavy variable (II)-30-1 pseudogene	105869647	105869920	274	-	pseudo
14.105-106	IGHV3-30-2	28438	immunoglobulin heavy variable 3-30-2 pseudogene	105871354	105871802	449	-	pseudo
14.105-106	IGHV4-31	28396	immunoglobulin heavy variable 4-31	105876252	105876689	438	-	other
14.105-106	IGHVII-31-1	28370	immunoglobulin heavy variable (II)-31-1 pseudogene	105881586	105881688	103	-	pseudo
14.105-106	IGHV3-32	28435	immunoglobulin heavy variable 3-32 pseudogene	105883116	105883573	458	-	pseudo
14.105-106	LOC192131	192131	golgi autoantigen, golgin subfamily a, 4 pseudogene	105884258	105884771	514	-	pseudo
14.105-106	IGHV3-33	28434	immunoglobulin heavy variable 3-33	105886765	105887218	454	-	other
14.105-106	IGHVII-33-1	28369	immunoglobulin heavy variable (II)-33-1 pseudogene	105894366	105894639	274	-	pseudo
14.105-106	IGHV3-33-2	28433	immunoglobulin heavy variable 3-33-2 pseudogene	105896074	105896522	449	-	pseudo
14.105-106	IGHV4-34	28395	immunoglobulin heavy variable 4-34	105900637	105901069	433	-	other
14.105-106	IGHV7-34-1	28382	immunoglobulin heavy variable 7-34-1 pseudogene	105904276	105904709	434	-	pseudo
14.105-106	IGHV3-37	28430	immunoglobulin heavy variable 3-37 pseudogene	105923622	105924071	450	-	pseudo
14.105-106	IGHV3-38	28429	immunoglobulin heavy variable 3-38 (non-functional)	105937452	105937901	450	-	other
14.105-106	IGHV4-39	28394	immunoglobulin heavy variable 4-39	105948662	105949100	439	-	other
14.105-106	IGHV3-41	28428	immunoglobulin heavy variable 3-41 pseudogene	105970085	105970539	455	-	pseudo
14.105-106	IGHV3-43	28426	immunoglobulin heavy variable 3-43	105997232	105997689	458	-	other
14.105-106	IGHVIII-44	28345	immunoglobulin heavy variable (III)-44 pseudogene	106005268	106005444	177	-	pseudo
14.105-106	IGHV1-45	28466	immunoglobulin heavy variable 1-45	106033974	106034411	438	-	other
14.105-106	IGHVII-46-1	28365	immunoglobulin heavy variable (II)-46-1 pseudogene	106042815	106043103	289	-	pseudo
14.105-106	IGHV3-47	28425	immunoglobulin heavy variable 3-47 pseudogene	106045551	106046006	456	-	pseudo
14.105-106	IGHV3-48	28424	immunoglobulin heavy variable 3-48	106064857	106065312	456	-	other
14.105-106	IGHV3-52	28421	immunoglobulin heavy variable 3-52 pseudogene	106113405	106113855	451	-	pseudo
14.105-106	IGHV3-53	28420	immunoglobulin heavy variable 3-53	106119715	106120165	451	-	other
14.105-106	IGHVII-53-1	28362	immunoglobulin heavy variable (II)-53-1 pseudogene	106126712	106126981	270	-	pseudo
14.105-106	IGHV3-54	28419	immunoglobulin heavy variable 3-54 pseudogene	106128393	106128840	448	-	pseudo
14.105-106	IGHV4-55	28393	immunoglobulin heavy variable 4-55 pseudogene	106133171	106133606	436	-	pseudo
14.105-106	IGHV7-56	28380	immunoglobulin heavy variable 7-56 pseudogene	106136817	106137251	435	-	pseudo
14.105-106	IGHV1-58	28464	immunoglobulin heavy variable 1-58	106149416	106149853	438	-	other
14.105-106	IGHV4-59	28392	immunoglobulin heavy variable 4-59	106154299	106154730	432	-	other
14.105-106	IGHV3-60	28417	immunoglobulin heavy variable 3-60 pseudogene	106158247	106158703	457	-	pseudo
14.105-106	IGHV4-61	28391	immunoglobulin heavy variable 4-61	106166169	106166606	438	-	other
14.105-106	IGHV3-62	28416	immunoglobulin heavy variable 3-62 pseudogene	106170178	106170633	456	-	pseudo
14.105-106	IGHVII-62-1	28360	immunoglobulin heavy variable (II)-62-1 pseudogene	106177565	106177837	273	-	pseudo
14.105-106	IGHV3-64	28414	immunoglobulin heavy variable 3-64	106184784	106185239	456	-	other
14.105-106	IGHV3-65	28413	immunoglobulin heavy variable 3-65 pseudogene	106193099	106193593	495	-	pseudo
14.105-106	IGHV3-66	28412	immunoglobulin heavy variable 3-66	106202076	106202526	451	-	other
14.105-106	LOC192127	192127	solute carrier family 20 (phosphate transporter), member 1 pseudogene	106209692	106211411	1720	-	pseudo
14.105-106	IGHVIII-67-4	28340	immunoglobulin heavy variable (III)-67-4 pseudogene	106222154	106222459	306	-	pseudo
14.105-106	IGHV1-69	28461	immunoglobulin heavy variable 1-69	106240974	106241412	439	-	other
14.105-106	IGHV2-70	28454	immunoglobulin heavy variable 2-70	106249864	106250307	444	-	other
14.105-106	IGHV3-71	28411	immunoglobulin heavy variable 3-71 pseudogene	106254441	106254902	462	-	pseudo
14.105-106	IGHVII-78-1	28356	immunoglobulin heavy variable (II)-78-1 pseudogene	106344881	106345155	275	-	pseudo
14.105-106	IGHV3-79	28405	immunoglobulin heavy variable 3-79 pseudogene	106346898	106347349	452	-	pseudo
14.105-106	IGHV7-81	28378	immunoglobulin heavy variable 7-81 (non-functional)	106353835	106354271	437	-	other
15.18-21	LOC646071	646071	similar to testicular Metalloprotease-like, Disintegrin-like, Cysteine-rich protein IVa	18511161	18513705	2545	-	protein-coding
15.18-21	LOC646079	646079	similar to breast cancer anti-estrogen resistance 1	18530821	18539738	8918	-	protein-coding
15.18-21	LOC100132904	100132904	hypothetical protein LOC100132904	18587299	18588188	890	+	protein-coding
15.18-21	LOC100130655	100130655	hypothetical LOC100130655	18605747	18608297	2551	-	pseudo
15.18-21	LOC100132642	100132642	hypothetical LOC100132642	18609410	18610046	637	+	pseudo
15.18-21	LOC642311	642311	similar to Ribosome beiogenesis protein BMS1 homolog	18613637	18624071	10435	+	unknown
15.18-21	LOC100130364	100130364	hypothetical LOC100130364	18766866	18767499	634	-	pseudo
15.18-21	LOC100133249	100133249	hypothetical protein LOC100133249	18795900	18796793	894	-	protein-coding
15.18-21	HERC2P3	283755	hect domain and RLD 2 pseudogene 3	18848558	18971443	122886	-	pseudo
15.18-21	LOC646139	646139	similar to hCG2006901	18970614	18995069	24456	+	pseudo
15.18-21	LOC100132727	100132727	hypothetical protein LOC100132727	18998028	18998856	829	-	protein-coding
15.18-21	LOC727832	727832	hypothetical LOC727832	18999026	19007128	8103	-	pseudo
15.18-21	LOC729786	729786	similar to golgi autoantigen, golgin subfamily a, 8G	19027714	19041108	13395	+	protein-coding
15.18-21	LOC646177	646177	similar to chromosome 9 open reading frame 79	19058780	19064543	5764	-	pseudo
15.18-21	LOC401805	401805	hypothetical gene supported by NM_144726	19092050	19093967	1918	-	pseudo
15.18-21	LOC646214	646214	similar to p21-activated kinase 2	19187488	19194116	6629	-	pseudo
15.18-21	OR11J5P	403226	olfactory receptor, family 11, subfamily J, member 5 pseudogene	19439138	19440297	1160	-	pseudo
15.18-21	LOC727899	727899	hypothetical LOC727899	19449018	19461476	12459	+	protein-coding
15.18-21	LOC283804	283804	similar to testicular Metalloprotease-like, Disintegrin-like, Cysteine-rich protein IVa	19522590	19525134	2545	-	protein-coding
15.18-21	LOC100133063	100133063	similar to breast cancer anti-estrogen resistance 1	19542669	19551572	8904	-	protein-coding
15.18-21	LOC100132026	100132026	hypothetical protein LOC100132026	19598556	19599445	890	+	protein-coding
15.18-21	LOC100132293	100132293	hypothetical LOC100132293	19617008	19619558	2551	-	pseudo
15.18-21	LOC400968	400968	hypothetical LOC400968	19620671	19621307	637	+	unknown
15.18-21	LOC727914	727914	similar to BMS1-like, ribosome assembly protein (yeast)	19624879	19635323	10445	+	protein-coding
15.18-21	OR11J1P	81111	olfactory receptor, family 11, subfamily J, member 1 pseudogene	19769501	19770660	1160	-	pseudo
15.18-21	LOC727924	727924	hypothetical LOC727924	19779378	19791849	12472	+	miscRNA
15.18-21	LOC100132979	100132979	similar to golgi autoantigen, golgin subfamily a, 8A	20253649	20267066	13418	-	protein-coding
15.18-21	LOC283767	283767	FLJ40198 protein	20287610	20296164	8555	+	protein-coding
15.18-21	LOC100131452	100131452	hypothetical protein LOC100131452	20295617	20296446	830	+	protein-coding
15.18-21	LOC100129539	100129539	similar to FLJ00287 protein	20299406	20300689	1284	-	pseudo
15.18-21	LOC729900	729900	similar to FLJ36144 protein	20649486	20657055	7570	+	pseudo
15.18-21	GOLGA9P	283796	golgi autoantigen, golgin subfamily a, 9 pseudogene	20806683	20819025	12343	+	pseudo
15.18-21	LOC100132292	100132292	hypothetical protein LOC100132292	20810728	20816485	5758	-	protein-coding
15.18-21	HERC2P2	400322	hect domain and RLD 2 pseudogene 2	20833727	20929700	95974	-	pseudo
15.18-21	LOC100132101	100132101	similar to hCG2006901	20928821	20953290	24470	+	pseudo
15.18-21	LOC100132025	100132025	transmembrane domain-containing protein ENSP00000320207-like	20956228	20957057	830	-	protein-coding
15.18-21	LOC440233	440233	hypothetical LOC440233	20957101	20965634	8534	-	pseudo
15.18-21	GOLGA8E	390535	golgi autoantigen, golgin subfamily a, 8E	20986537	20999861	13325	+	protein-coding
15.18-21	LOC646507	646507	similar to chromosome 9 open reading frame 79	21017593	21023357	5765	-	pseudo
15.18-21	LOC441711	441711	hypothetical LOC441711	21050881	21052798	1918	-	pseudo
15.18-21	LOC100133069	100133069	similar to FLJ00287 protein	21118124	21119073	950	+	pseudo
15.18-21	LOC440243	440243	hypothetical LOC440243	21121113	21130820	9708	-	protein-coding
15.18-21	LOC100132566	100132566	hypothetical protein LOC100132566	21122033	21122862	830	-	protein-coding
15.18-21	LOC653061	653061	similar to golgi autoantigen, golgin subfamily a, 8A	21151398	21163749	12352	+	pseudo
15.18-21	HERC2P6	8918	hect domain and RLD 2 pseudogene 6	21229510	21230095	586	+	pseudo
15.18-21	FLJ36144	283685	hypothetical protein FLJ36144	21236053	21243421	7369	-	unknown
15.26-30	HERC2	8924	hect domain and RLD 2	26029781	26240890	211110	-	protein-coding
15.26-30	LOC441737	441737	similar to hCG2006901	26240665	26264549	23885	+	pseudo
15.26-30	HERC2P7	8917	hect domain and RLD 2 pseudogene 7	26247325	26253817	6493	+	pseudo
15.26-30	LOC100132823	100132823	hypothetical protein LOC100132823	26267508	26268337	830	-	protein-coding
15.26-30	LOC645202	645202	hypothetical LOC645202	26267790	26276854	9065	-	protein-coding
15.26-30	LOC728243	728243	similar to M-phase phosphoprotein 10 (U3 small nucleolar ribonucleoprotein)	26280595	26288893	8299	-	pseudo
15.26-30	GOLGA8F	100132565	golgi autoantigen, golgin subfamily a, 8F	26297405	26310834	13430	+	protein-coding
15.26-30	LOC728248	728248	similar to mono ATP-binding cassette protein	26318241	26323793	5553	+	pseudo
15.26-30	LOC100132290	100132290	hypothetical LOC100132290	26324765	26324959	195	+	pseudo
15.26-30	LOC100133247	100133247	hypothetical LOC100133247	26549627	26549821	195	-	pseudo
15.26-30	LOC100132289	100132289	similar to mono ATP-binding cassette protein	26550793	26556375	5583	-	pseudo
15.26-30	GOLGA8G	283768	golgi autoantigen, golgin subfamily a, 8G	26563798	26577158	13361	-	protein-coding
15.26-30	LOC730027	730027	hypothetical LOC730027	26597765	26606246	8482	+	pseudo
15.26-30	LOC100132202	100132202	hypothetical protein LOC100132202	26606221	26607050	830	+	protein-coding
15.26-30	LOC728278	728278	similar to hCG2006901	26610009	26627707	17699	-	pseudo
15.26-30	LOC440248	440248	hect domain and RLD 2 pseudogene	26673352	26709241	35890	+	pseudo
15.26-30	LOC653720	653720	similar to golgi autoantigen, golgin subfamily a, 8A	26744116	26756608	12493	-	protein-coding
15.26-30	LOC100132475	100132475	hypothetical protein LOC100132475	26746653	26752569	5917	+	protein-coding
15.26-30	WHDC1L2	440253	WAS protein homology region 2 domain containing 1-like 2	26768404	26799183	30780	+	pseudo
15.26-30	LOC728310	728310	similar to FLJ36144 protein	26886140	26893126	6987	-	protein-coding
15.26-30	LOC653073	653073	Golgin subfamily A member 8-like protein 3	28162450	28175021	12572	+	protein-coding
15.26-30	DNM1P28	100132031	DNM1 pseudogene 28	28178349	28183343	4995	-	pseudo
15.26-30	FAM7A3	89837	family with sequence similarity 7, member A3	28183395	28189918	6524	+	unknown
15.26-30	LOC653075	653075	similar to golgi autoantigen, golgin subfamily a, 8A	28214546	28227089	12544	+	unknown
15.26-30	DNM1P30	728388	DNM1 pseudogene 30	28230392	28233605	3214	-	pseudo
15.26-30	LOC728424	728424	hyperpolarization activated cyclic nucleotide-gated potassium channel pseudogene	28302489	28305059	2571	+	pseudo
15.26-30	LOC727880	727880	hypothetical protein LOC727880	28423794	28427731	3938	-	unknown
15.26-30	CHRFAM7A	89832	CHRNA7 (cholinergic receptor, nicotinic, alpha 7, exons 5-10) and FAM7A (family with sequence similarity 7A, exons A-E) fusion	28440735	28473156	32422	-	protein-coding
15.26-30	DNM1P29	100132204	DNM1 pseudogene 29	28472841	28477889	5049	+	pseudo
15.26-30	LOC643699	643699	similar to golgi autoantigen, golgin subfamily a, 8E	28481211	28493755	12545	-	protein-coding
15.26-30	LOC100133333	100133333	hypothetical protein LOC100133333	28499579	28551265	51687	-	protein-coding
15.26-30	LOC642397	642397	hypothetical LOC642397	28558180	28562707	4528	+	protein-coding
15.26-30	LOC100132816	100132816	hypothetical protein LOC100132816	28587199	28594497	7299	+	protein-coding
15.26-30	LOC100132024	100132024	hypothetical protein LOC100132024	28601789	28603068	1280	-	protein-coding
15.26-30	LOC727909	727909	similar to golgi autoantigen, golgin subfamily a, 8A	28631475	28644020	12546	+	protein-coding
15.26-30	LOC100129832	100129832	hypothetical LOC100129832	28647345	28650598	3254	-	pseudo
15.26-30	LOC100132726	100132726	hypothetical protein LOC100132726	28650458	28706286	55829	-	protein-coding
15.26-30	LOC728498	728498	similar to golgi autoantigen, golgin subfamily a, 8A	28683523	28696084	12562	+	protein-coding
15.26-30	ARHGAP11B	89839	Rho GTPase activating protein 11B	28706171	28718305	12135	+	protein-coding
15.26-30	LOC390561	390561	similar to hect domain and RLD 2	28824131	28907299	83169	+	protein-coding
15.26-30	LOC730909	730909	similar to hect domain and RLD 2	28909730	28917477	7748	+	protein-coding
15.26-30	OTUD7A	161725	OTU domain containing 7A	29562621	29734834	172214	-	protein-coding
15.26-30	CHRNA7	1139	cholinergic receptor, nicotinic, alpha 7	30110018	30248541	138524	+	protein-coding
15.26-30	LOC644110	644110	hyperpolarization activated cyclic nucleotide-gated potassium channel pseudogene	30392618	30395746	3129	-	pseudo
15.26-30	LOC100132297	100132297	hypothetical LOC100132297	30421677	30424504	2828	-	pseudo
15.26-30	DNM1P31	644153	DNM1 pseudogene 31	30463797	30466947	3151	+	pseudo
15.26-30	LOC653125	653125	similar to golgi autoantigen, golgin subfamily a, 8A	30470248	30482785	12538	-	protein-coding
15.26-30	FAM7A1	89838	family with sequence similarity 7, member A1	30507687	30514189	6503	-	unknown
15.26-30	DNM1P32	100132100	DNM1 pseudogene 32	30514241	30519236	4996	+	pseudo
15.26-30	LOC728047	728047	similar to golgi autoantigen, golgin subfamily a, 8A	30522575	30535127	12553	-	protein-coding
15.26-30	LOC100129979	100129979	similar to FLJ00287 protein	30560881	30564865	3985	+	protein-coding
15.26-30	LOC728692	728692	hypothetical LOC728692	30568620	30571198	2579	-	protein-coding
15.26-30	LOC400352	400352	hypothetical LOC400352	30572203	30579507	7305	-	protein-coding
15.26-30	LOC644231	644231	similar to junction-mediating and regulatory protein p300 JMY-like hypothetical protein	30602645	30615792	13148	-	protein-coding
15.26-30	LOC100132203	100132203	hypothetical protein LOC100132203	30615447	30667106	51660	+	protein-coding
15.26-30	LOC728080	728080	similar to golgi autoantigen, golgin subfamily a, 8A	30672949	30685496	12548	+	protein-coding
15.26-30	ARHGAP11A	9824	Rho GTPase activating protein 11A	30694983	30719160	24178	+	protein-coding
15.26-30	GREM1	26585	gremlin 1, cysteine knot superfamily, homolog (Xenopus laevis)	30797497	30814158	16662	+	protein-coding
15.32	LOC441720	441720	similar to actin	32446762	32460435	13674	-	pseudo
15.32	GOLGA8A	23015	golgi autoantigen, golgin subfamily a, 8A	32458561	32487180	28620	-	protein-coding
15.32	GOLGA8B	440270	golgi autoantigen, golgin subfamily a, 8B	32604588	32613203	8616	-	protein-coding
15.41	HISPPD2A	9677	histidine acid phosphatase domain containing 2A	41612949	41664383	51435	-	protein-coding
15.41	CKMT1B	1159	creatine kinase, mitochondrial 1B	41672544	41678896	6353	+	protein-coding
15.41	STRC	161497	stereocilin	41679053	41698290	19238	-	protein-coding
15.41	CATSPER2	117155	cation channel, sperm associated 2	41710064	41728331	18268	-	protein-coding
15.41	HISPPD2B	554224	histidine acid phosphatase domain containing 2B (pseudogene)	41743807	41764318	20512	+	pseudo
15.41	CKMT1A	548596	creatine kinase, mitochondrial 1A	41772376	41778712	6337	+	protein-coding
15.41	STRCP	554225	stereocilin pseudogene	41778769	41797852	19084	+	pseudo
15.41	CATSPER2P1	440278	cation channel, sperm associated 2 pseudogene 1	41815424	41825788	10365	-	pseudo
15.42-43	SORD2	653381	SORD pseudogene	42902894	42964184	61291	-	pseudo
15.42-43	LOC100129830	100129830	5-azacytidine induced 2 pseudogene	42998864	43000314	1451	+	pseudo
15.42-43	C15orf43	145645	chromosome 15 open reading frame 43	43036192	43058713	22522	+	protein-coding
15.42-43	SORD	6652	sorbitol dehydrogenase	43102633	43154331	51699	+	protein-coding
15.72-83	DNM1P33	554175	DNM1 pseudogene 33	72141855	72144841	2987	+	pseudo
15.72-83	GOLGA6	342096	golgi autoantigen, golgin subfamily a, 6	72149251	72161944	12694	-	protein-coding
15.72-83	LOC440287	440287	hypothetical LOC440287	72175455	72207747	32293	-	protein-coding
15.72-83	CYP11A1	1583	cytochrome P450, family 11, subfamily A, polypeptide 1	72417156	72447134	29979	-	protein-coding
15.72-83	LOC729739	729739	hypothetical LOC729739	72433850	72444278	10429	+	unknown
15.72-83	LOC730036	730036	similar to taste receptor protein 1	73306147	73311879	5733	-	protein-coding
15.72-83	GOLGA6C	653641	golgi autoantigen, golgin subfamily a, 6C	73337958	73350921	12964	+	protein-coding
15.72-83	GOLGA6D	653643	golgi autoantigen, golgin subfamily a, 6D	73362235	73375201	12967	+	protein-coding
15.72-83	DNM1P34	729809	DNM1 pseudogene 34	73381028	73382073	1046	-	pseudo
15.72-83	CSPG4	1464	chondroitin sulfate proteoglycan 4	73753718	73792244	38527	-	protein-coding
15.72-83	DNM1P35	100128285	DNM1 pseudogene 35	73812258	73819557	7300	-	pseudo
15.72-83	LOC730054	730054	similar to hCG2040642	73840582	73842717	2136	+	protein-coding
15.72-83	LOC441728	441728	golgin-like	73854955	73866376	11422	+	unknown
15.72-83	LOC730058	730058	UPF0621 protein C-like	73870954	73896690	25737	-	protein-coding
15.72-83	FBXO22	26263	F-box protein 22	73983255	74013999	30745	+	protein-coding
15.72-83	DNM1P9	400403	DNM1 pseudogene 9	75968586	75989260	20675	+	pseudo
15.72-83	LOC645752	645752	similar to golgin-like protein	75993249	76015742	22494	-	unknown
15.72-83	LOC440292	440292	similar to hCG1731366	76019787	76032199	12413	-	protein-coding
15.72-83	LOC400406	400406	hypothetical gene supported by NM_014272	76054673	76073622	18950	+	pseudo
15.72-83	LOC100129388	100129388	similar to CGI-24 protein	76443048	76468558	25511	+	pseudo
15.72-83	CHRNA3	1136	cholinergic receptor, nicotinic, alpha 3	76674706	76700377	25672	-	protein-coding
15.72-83	LOC646934	646934	similar to golgin-like protein	76806574	76817753	11180	+	pseudo
15.72-83	LOC646938	646938	similar to TBC1 domain family, member 2B	76831434	76834148	2715	+	protein-coding
15.72-83	ADAMTS7	11173	ADAM metallopeptidase with thrombospondin type 1 motif, 7	76838600	76890828	52229	-	protein-coding
15.72-83	EFTUD1	79631	elongation factor Tu GTP binding domain containing 1	80209616	80342159	132544	-	protein-coding
15.72-83	FAM154B	283726	family with sequence similarity 154, member B	80342207	80364323	22117	+	protein-coding
15.72-83	LOC441730	441730	similar to ADAM metallopeptidase with thrombospondin type 1 motif, 7	80374122	80414021	39900	+	pseudo
15.72-83	LOC647042	647042	golgin subfamily A member 6-like protein 10-like	80419254	80428761	9508	-	protein-coding
15.72-83	LOC388147	388147	ribosomal protein L9 pseudogene	80451455	80452173	719	-	pseudo
15.72-83	LOC440295	440295	hypothetical protein LOC440295	80509240	80518642	9403	+	protein-coding
15.72-83	LOC100132095	100132095	hypothetical protein LOC100132095	80523119	80525251	2133	-	protein-coding
15.72-83	LOC440297	440297	similar to melanoma-associated chondroitin sulfate proteoglycan (MCSP)	80525250	80554589	29340	+	pseudo
15.72-83	FLJ22795	80154	hypothetical protein FLJ22795	80552196	80585473	33278	-	unknown
15.72-83	LOC642402	642402	golgi autoantigen, golgin subfamily a, 6 pseudogene	80591115	80598906	7792	+	pseudo
15.72-83	RPS17	6218	ribosomal protein S17	80608216	80611920	3705	-	protein-coding
15.72-83	LOC400419	400419	hypothetical gene supported by AK131095	80680001	80721348	41348	+	pseudo
15.72-83	LOC643696	643696	hypothetical LOC643696	80724655	80736252	11598	-	unknown
15.72-83	LOC727751	727751	similar to cis-Golgi matrix protein GM130	80741782	80771792	30011	+	protein-coding
15.72-83	LOC642288	642288	hypothetical LOC642288	80768304	80789015	20712	-	pseudo
15.72-83	LOC100132274	100132274	hypothetical protein LOC100132274	80798780	80800970	2191	+	protein-coding
15.72-83	LOC642325	642325	golgi autoantigen, golgin subfamily a, 6 pseudogene	80807421	80815160	7740	-	pseudo
15.72-83	LOC100133144	100133144	hypothetical protein LOC100133144	80820782	80881788	61007	+	miscRNA
15.72-83	RPL9P8	254948	ribosomal protein L9 pseudogene 8	80837911	80838814	904	-	pseudo
15.72-83	LOC728636	728636	similar to golgi autoantigen, golgin subfamily a-like	80895765	80909620	13856	+	protein-coding
15.72-83	LOC440296	440296	hypothetical LOC440296	80911471	80920597	9127	+	protein-coding
15.72-83	LOC390627	390627	hypothetical gene supported by AB067507	80921543	80938213	16671	+	pseudo
15.72-83	LOC100132703	100132703	similar to colon cancer-associated antigen AgSK1-2HT-ECS	80937254	80944030	6777	-	protein-coding
15.72-83	LOC727849	727849	similar to cis-Golgi matrix protein GM130	80938780	80980051	41272	-	unknown
15.72-83	LOC728648	728648	hypothetical LOC728648	80985596	80992289	6694	+	pseudo
15.72-83	LOC731040	731040	similar to hCG1743199	80998892	81002374	3483	-	protein-coding
15.72-83	LOC642677	642677	hypothetical LOC642677	82512870	82516571	3702	-	pseudo
15.72-83	LOC727963	727963	similar to elongation factor Tu GTP binding domain containing 1	82539342	82564540	25199	+	protein-coding
15.72-83	LOC648809	648809	similar to elongation factor Tu GTP binding domain containing 1	82572708	82602209	29502	+	protein-coding
15.72-83	LOC100132799	100132799	hypothetical protein LOC100132799	82630934	82633129	2196	-	protein-coding
15.72-83	LOC440300	440300	similar to melanoma chondroitin sulfate proteoglycan	82633719	82657377	23659	+	pseudo
15.72-83	LOC728764	728764	hypothetical LOC728764	82658602	82662767	4166	+	protein-coding
15.72-83	LOC727994	727994	similar to colon cancer-associated antigen AgSK1-2HT-ECS	82659568	82662767	3200	-	protein-coding
15.72-83	LOC388152	388152	hypothetical LOC388152	82660151	82689960	29810	-	unknown
15.72-83	LOC161527	161527	hypothetical protein LOC161527	82695491	82707734	12244	+	protein-coding
15.72-83	LOC643707	643707	golgi autoantigen, golgin subfamily a, 6 pseudogene	82735249	82741216	5968	+	pseudo
15.72-83	KIAA1920	114817	KIAA1920 protein	82744017	82757402	13386	-	pseudo
15.72-83	LOC440302	440302	hypothetical LOC440302	82758326	82767450	9125	-	protein-coding
15.72-83	LOC100132084	100132084	hypothetical protein LOC100132084	82844619	82846616	1998	+	protein-coding
15.72-83	LOC728121	728121	similar to melanoma-associated chondroitin sulfate proteoglycan (MCSP)	83532179	83547397	15219	+	pseudo
15.72-83	LOC727858	727858	hypothetical LOC727858	83547679	83551844	4166	+	protein-coding
15.72-83	LOC728125	728125	similar to colon cancer-associated antigen AgSK1-2HT-ECS	83548651	83551844	3194	-	protein-coding
15.72-83	LOC100132366	100132366	similar to hCG2004312	83551822	83556435	4614	-	pseudo
15.72-83	LOC642423	642423	hypothetical LOC642423	83561559	83579066	17508	-	protein-coding
15.72-83	LOC100133220	100133220	hypothetical golgin-like LOC100133220	83584607	83594205	9599	+	protein-coding
15.72-83	LOC642935	642935	similar to ADAM metallopeptidase with thrombospondin type 1 motif, 7	83599608	83670086	70479	-	pseudo
16.2	PDPK1	5170	3-phosphoinositide dependent protein kinase-1	2527971	2593190	65220	+	protein-coding
16.2	PRO0461	652276	hypothetical LOC652276	2593474	2600844	7371	+	miscRNA
16.2	PDPK2	653650	3-phosphoinositide dependent protein kinase 1 pseudogene	2606023	2633398	27376	-	pseudo
16.2	KCTD5	54442	potassium channel tetramerisation domain containing 5	2672499	2699032	26534	+	protein-coding
16.14-18	LOC642778	642778	hypothetical LOC642778	14707738	14727700	19963	+	protein-coding
16.14-18	LOC642799	642799	hypothetical LOC642799	14746860	14766820	19961	+	protein-coding
16.14-18	ABCC6P2	730013	ATP-binding cassette, sub-family C, member 6 pseudogene 2	14822190	14826081	3892	-	pseudo
16.14-18	NOMO1	23420	NODAL modulator 1	14835144	14897515	62372	+	protein-coding
16.14-18	PKD1P3	339039	polycystic kidney disease 1 (autosomal dominant) pseudogene 3	14912735	14937166	24432	+	pseudo
16.14-18	NPIP	9284	nuclear pore complex interacting protein	14938801	14953432	14632	+	protein-coding
16.14-18	LOC399491	399491	LOC399491 protein	15105670	15132986	27317	-	unknown
16.14-18	PKD1P6	353511	polycystic kidney disease 1 (autosomal dominant) pseudogene 6	15126497	15155983	29487	-	pseudo
16.14-18	LOC339047	339047	hypothetical protein LOC339047	15364982	15384958	19977	-	protein-coding
16.14-18	ABCC6	368	ATP-binding cassette, sub-family C (CFTR/MRP), member 6	16150923	16224838	73916	-	protein-coding
16.14-18	NOMO3	408050	NODAL modulator 3	16233890	16296168	62279	+	protein-coding
16.14-18	PKD1P1	339044	polycystic kidney disease 1 (autosomal dominant) pseudogene 1	16311390	16335653	24264	+	pseudo
16.14-18	PKD1P2	283955	polycystic kidney disease 1 (autosomal dominant) pseudogene 2	16357482	16378965	21484	+	pseudo
16.14-18	LOC100132540	100132540	similar to LOC339047 protein	16389881	16395330	5450	+	protein-coding
16.14-18	LOC728222	728222	hypothetical LOC728222	17968751	18152951	184201	-	protein-coding
16.14-18	LOC100132620	100132620	similar to LOC339047 protein	18319277	18324724	5448	-	protein-coding
16.14-18	PKD1P4	353512	polycystic kidney disease 1 (autosomal dominant) pseudogene 4	18335658	18353934	18277	-	pseudo
16.14-18	PKD1P5	348156	polycystic kidney disease 1 (autosomal dominant) pseudogene 5	18375779	18403472	27694	-	pseudo
16.14-18	NOMO2	283820	NODAL modulator 2	18418683	18480935	62253	-	protein-coding
16.14-18	ABCC6P1	653190	ATP-binding cassette, sub-family C, member 6 pseudogene 1	18490071	18517112	27042	+	pseudo
16.20	ACSM5	54988	acyl-CoA synthetase medium-chain family member 5	20328357	20359791	31435	+	protein-coding
16.20	ACSM2A	123876	acyl-CoA synthetase medium-chain family member 2A	20370360	20406492	36133	+	protein-coding
16.20	ACSM2B	348158	acyl-CoA synthetase medium-chain family member 2B	20455581	20495196	39616	-	protein-coding
16.20	LOC646805	646805	hypothetical LOC646805	20506282	20521455	15174	-	protein-coding
16.21-22	LOC23117	23117	PI-3-kinase-related kinase SMG-1 isoform 1 homolog	21320951	21344159	23209	-	protein-coding
16.21-22	OTOA	146183	otoancorin	21597336	21679551	82216	+	protein-coding
16.21-22	LOC440345	440345	hypothetical protein LOC440345	21753390	21801049	47660	-	unknown
16.21-22	LOC728423	728423	hypothetical LOC728423	21803048	21855948	52901	-	pseudo
16.21-22	LOC100131998	100131998	hypothetical protein LOC100131998	22340226	22354149	13924	-	unknown
16.21-22	LOC641298	641298	PI-3-kinase-related kinase SMG-1	22353534	22446804	93271	+	unknown
16.21-22	LOC100132247	100132247	similar to Uncharacterized protein KIAA0220	22446021	22455361	9341	+	protein-coding
16.28-29	LOC388237	388237	hypothetical LOC388237	28242363	28275517	33155	-	protein-coding
16.28-29	LOC100132688	100132688	similar to Uncharacterized protein KIAA0220	28276128	28282306	6179	-	protein-coding
16.28-29	EIF3CL	728689	eukaryotic translation initiation factor 3, subunit C-like	28298401	28322663	24263	-	protein-coding
16.28-29	CDC37P2	647015	CDC37-like	28332596	28333840	1245	+	pseudo
16.28-29	LOC440350	440350	similar to nuclear pore complex interacting protein	28376193	28389260	13068	-	protein-coding
16.28-29	SULT1A2	6799	sulfotransferase family, cytosolic, 1A, phenol-preferring, member 2	28510767	28515892	5126	-	protein-coding
16.28-29	SULT1A1	6817	sulfotransferase family, cytosolic, 1A, phenol-preferring, member 1	28524414	28542367	17954	-	protein-coding
16.28-29	LOC728734	728734	hypothetical LOC728734	28562599	28578011	15413	+	protein-coding
16.28-29	LOC100132542	100132542	hypothetical LOC100132542	28578450	28582958	4509	-	pseudo
16.28-29	CDC37P1	390688	CDC37-like	28618998	28620433	1436	-	pseudo
16.28-29	EIF3C	8663	eukaryotic translation initiation factor 3, subunit C	28630283	28654552	24270	+	protein-coding
16.28-29	LOC728741	728741	hypothetical LOC728741	28676698	28692136	15439	+	protein-coding
16.28-29	LOC653800	653800	hypothetical LOC653800	28692575	28701135	8561	-	pseudo
16.28-29	LOC730153	730153	hypothetical LOC730153	28956656	28972051	15396	+	protein-coding
16.28-29	LOC653768	653768	hypothetical LOC653768	28972488	29026267	53780	-	pseudo
16.28-29	LOC728888	728888	hypothetical LOC728888	29300268	29322624	22357	-	protein-coding
16.28-29	BOLA2	552900	bolA homolog 2 (E. coli)	29362071	29373786	11716	-	protein-coding
16.28-29	SULT1A4	445329	sulfotransferase family, cytosolic, 1A, phenol-preferring, member 4	29373902	29383783	9882	+	protein-coding
16.28-29	LOC440353	440353	nuclear pore complex interacting protein pseudogene	29402631	29424452	21822	-	pseudo
16.28-29	LOC440354	440354	PI-3-kinase-related kinase SMG-1 pseudogene	29446430	29485041	38612	-	pseudo
16.31	LOC100128384	100128384	hypothetical LOC100128384	31469577	31473740	4164	+	pseudo
16.31	LOC100131341	100131341	similar to hCG1772016	31482025	31484324	2300	-	pseudo
16.31	ZNF720P1	342426	zinc finger protein 720 pseudogene 1	31520941	31522350	1410	-	pseudo
16.31	LOC100131641	100131641	similar to RNA binding motif protein 22	31599599	31619895	20297	+	pseudo
16.31	LOC100131118	100131118	similar to vomeronasal 1 receptor 4	31720428	31721249	822	-	pseudo
16.31-35	LOC100133023	100133023	hypothetical LOC100133023	31880751	31882844	2094	+	pseudo
16.31-35	LOC388248	388248	hypothetical LOC388248	31892394	31922104	29711	+	pseudo
16.31-35	LOC647138	647138	similar to kinase suppressor of ras 1	32035348	32043260	7913	+	protein-coding
16.31-35	HERC2P4	440362	hect domain and RLD 2 pseudogene 4	32070110	32071375	1266	-	pseudo
16.31-35	LOC647144	647144	hypothetical LOC647144	32118711	32121644	2934	+	pseudo
16.31-35	LOC729264	729264	similar to TP53TG3b	32170716	32174752	4037	+	protein-coding
16.31-35	LOC730210	730210	hypothetical LOC730210	32184305	32206017	21713	-	protein-coding
16.31-35	LOC390705	390705	similar to protein phosphatase 2A 48 kDa regulatory subunit isoform 1; serine/threonine protein phosphatase 2A, 48kDa regulatory subunit; PP2A, subunit B, PR48 isoform; PP2A B subunit PR48; NY-REN-8 antigen	32208369	32209413	1045	-	unknown
16.31-35	LOC100132007	100132007	hypothetical LOC100132007	32222159	32222801	643	+	pseudo
16.31-35	LOC100132700	100132700	hypothetical protein LOC100132700	32257562	32258315	754	-	protein-coding
16.31-35	LOC100133201	100133201	hypothetical LOC100133201	32260523	32268032	7510	+	pseudo
16.31-35	LOC647157	647157	hypothetical LOC647157	32305938	32355042	49105	+	pseudo
16.31-35	TP53TG3	24150	TP53 target 3	32592350	32595554	3205	-	protein-coding
16.31-35	LOC100133212	100133212	hypothetical LOC100133212	32645433	32648372	2940	-	pseudo
16.31-35	HERC2P5	388254	hect domain and RLD 2 pseudogene 5	32660066	32694290	34225	+	pseudo
16.31-35	LOC647176	647176	similar to kinase suppressor of ras 1	32721893	32730252	8360	-	protein-coding
16.31-35	LOC100129631	100129631	hypothetical protein LOC100129631	32766535	32767076	542	+	protein-coding
[truncated: 854 more rows]
[truncated: 1 more columns]

## Sheet: Table S3
GO:id	detail	catalog	GO:DB	observ.in flower	expect from DB	obs/exp	Hypergeometric test
GO:0015020	glucuronosyltransferase activity	Function	21	15	0.996743	15.049	5.54941e-16
GO:0005515	protein binding	Function	5177	128	245.721	0.520916	2.31963e-18
GO:0003823	antigen binding	Function	40	19	1.89856	10.0076	3.25112e-15
GO:0005737	cytoplasm	Component	4223	114	200.44	0.568748	1.58041e-12
GO:0006955	immune response	Process	411	55	19.5077	2.8194	4.32356e-12
GO:0005792	microsome	Component	177	33	8.40112	3.92805	1.29389e-11
GO:0042612	MHC class I protein complex	Component	24	12	1.13914	10.5343	1.94845e-10
GO:0016339	calcium-dependent cell-cell adhesion	Process	24	12	1.13914	10.5343	1.94845e-10
GO:0020037	heme binding	Function	114	24	5.41089	4.4355	5.71293e-10
GO:0004984	olfactory receptor activity	Function	418	51	19.8399	2.57057	6.39706e-10
GO:0019882	antigen processing and presentation	Process	32	13	1.51885	8.55912	8.44013e-10
GO:0007416	synaptogenesis	Process	23	11	1.09167	10.0763	2.05697e-09
GO:0007608	sensory perception of smell	Process	432	50	20.5044	2.4385	5.24398e-09
GO:0000166	nucleotide binding	Function	1752	38	83.1569	0.456968	5.81556e-09
GO:0005794	Golgi apparatus	Component	773	9	36.6896	0.245301	2.13135e-08
GO:0005524	ATP binding	Function	1310	25	62.1778	0.402073	2.21352e-08
GO:0006952	defense response	Process	73	17	3.46487	4.90639	3.58627e-08
GO:0019864	IgG binding	Function	10	7	0.47464	14.748	5.60513e-08
GO:0032393	MHC class I receptor activity	Function	14	8	0.664496	12.0392	5.74723e-08
GO:0006805	xenobiotic metabolic process	Process	25	10	1.1866	8.42745	9.07524e-08
GO:0006468	protein amino acid phosphorylation	Process	444	2	21.074	0.0949037	9.8446e-08
GO:0050896	response to stimulus	Process	606	59	28.7632	2.05123	1.16686e-07
GO:0004497	monooxygenase activity	Function	54	14	2.56305	5.46223	1.3483e-07
GO:0004364	glutathione transferase activity	Function	21	9	0.996743	9.02941	1.99223e-07
GO:0006810	transport	Process	497	4	23.5896	0.169566	4.73346e-07
GO:0005829	cytosol	Component	890	15	42.2429	0.355089	5.05139e-07
GO:0007275	multicellular organismal development	Process	877	15	41.6259	0.360353	7.63805e-07
GO:0005739	mitochondrion	Component	998	19	47.369	0.401106	9.12529e-07
GO:0070330	aromatase activity	Function	25	9	1.1866	7.5847	1.14033e-06
GO:0005856	cytoskeleton	Component	475	4	22.5454	0.17742	1.15575e-06
GO:0005622	intracellular	Component	1905	135	90.4189	1.49305	1.19914e-06
GO:0003676	nucleic acid binding	Function	283	33	13.4323	2.45676	1.41242e-06
GO:0004872	receptor activity	Function	1258	95	59.7097	1.59103	3.23366e-06
GO:0007186	G-protein coupled receptor protein signaling pathway	Process	804	67	38.161	1.75572	3.75983e-06
GO:0006811	ion transport	Process	503	6	23.8744	0.251315	7.68813e-06
GO:0000139	Golgi membrane	Component	336	2	15.9479	0.125408	1.09642e-05
GO:0005132	interferon-alpha/beta receptor binding	Function	8	5	0.379712	13.1679	1.16365e-05
GO:0016740	transferase activity	Function	1146	28	54.3937	0.514765	2.10327e-05
GO:0008270	zinc ion binding	Function	2271	148	107.791	1.37303	2.38716e-05
GO:0019941	modification-dependent protein catabolic process	Process	350	3	16.6124	0.180588	3.48554e-05
GO:0009055	electron carrier activity	Function	207	24	9.82504	2.44274	3.52747e-05
GO:0002474	antigen processing and presentation of peptide antigen via MHC class I	Process	10	5	0.47464	10.5343	4.75162e-05
GO:0007049	cell cycle	Process	377	4	17.8939	0.22354	5.45898e-05
GO:0019825	oxygen binding	Function	31	8	1.47138	5.43706	6.61375e-05
GO:0046872	metal ion binding	Function	2382	151	113.059	1.33558	6.63936e-05
GO:0008152	metabolic process	Process	482	42	22.8776	1.83585	6.92039e-05
GO:0007565	female pregnancy	Process	49	10	2.32573	4.29972	7.1173e-05
GO:0006350	transcription	Process	1521	103	72.1927	1.42674	8.03996e-05
GO:0030054	cell junction	Component	364	4	17.2769	0.231523	8.9387e-05
GO:0004556	alpha-amylase activity	Function	3	3	0.142392	21.0686	0.000106862
GO:0005654	nucleoplasm	Component	352	4	16.7073	0.239416	0.000140265
GO:0005634	nucleus	Component	4940	189	234.472	0.806066	0.000168102
GO:0045202	synapse	Component	218	1	10.3471	0.096645	0.000267817
GO:0042742	defense response to bacterium	Process	80	12	3.79712	3.16029	0.00028672
GO:0005576	extracellular region	Component	1806	115	85.7199	1.34158	0.00030077
GO:0009615	response to virus	Process	81	12	3.84458	3.12128	0.000320637
GO:0006629	lipid metabolic process	Process	229	23	10.8692	2.11606	0.000369055
GO:0003677	DNA binding	Function	1253	84	59.4723	1.41242	0.000373445
GO:0042803	protein homodimerization activity	Function	250	2	11.866	0.168549	0.000401544
GO:0032312	regulation of ARF GTPase activity	Process	31	7	1.47138	4.75743	0.000442991
GO:0003700	transcription factor activity	Function	901	24	42.765	0.561206	0.000480705
GO:0007156	homophilic cell adhesion	Process	136	16	6.4551	2.47866	0.000502544
GO:0008060	ARF GTPase activator activity	Function	32	7	1.51885	4.60876	0.000540147
GO:0030154	cell differentiation	Process	432	8	20.5044	0.39016	0.000793105
GO:0006700	C21-steroid hormone biosynthetic process	Process	10	4	0.47464	8.42745	0.000795299
GO:0016020	membrane	Component	3880	150	184.16	0.814508	0.000851826
GO:0004062	aryl sulfotransferase activity	Function	5	3	0.23732	12.6412	0.000969645
GO:0005730	nucleolus	Component	510	11	24.2066	0.454421	0.00106829
GO:0005840	ribosome	Component	185	1	8.78083	0.113884	0.00113446
GO:0046870	cadmium ion binding	Function	11	4	0.522104	7.66131	0.00119048
GO:0007264	small GTPase mediated signal transduction	Process	180	1	8.54351	0.117048	0.00140819
GO:0000122	negative regulation of transcription from RNA polymerase II promoter	Process	178	1	8.44859	0.118363	0.00153503
GO:0042802	identical protein binding	Function	250	3	11.866	0.252823	0.00165774
GO:0043565	sequence-specific DNA binding	Function	493	11	23.3997	0.470091	0.00167933
GO:0008202	steroid metabolic process	Process	61	9	2.8953	3.10848	0.00168566
GO:0005215	transporter activity	Function	282	4	13.3848	0.298846	0.00174522
GO:0015031	protein transport	Process	375	7	17.799	0.393281	0.00177344
GO:0001533	cornified envelope	Component	20	5	0.949279	5.26715	0.00179846
GO:0004035	alkaline phosphatase activity	Function	6	3	0.284784	10.5343	0.0018473
GO:0016814	hydrolase activity, acting on carbon-nitrogen (but not peptide) bonds, in cyclic amidines	Function	6	3	0.284784	10.5343	0.0018473
GO:0018675	(S)-limonene 6-monooxygenase activity	Function	2	2	0.0949279	21.0686	0.00225236
GO:0018676	(S)-limonene 7-monooxygenase activity	Function	2	2	0.0949279	21.0686	0.00225236
GO:0033767	4-hydroxyacetophenone monooxygenase activity	Function	2	2	0.0949279	21.0686	0.00225236
GO:0018685	alkane 1-monooxygenase activity	Function	2	2	0.0949279	21.0686	0.00225236
GO:0004507	steroid 11-beta-monooxygenase activity	Function	2	2	0.0949279	21.0686	0.00225236
GO:0032342	aldosterone biosynthetic process	Process	2	2	0.0949279	21.0686	0.00225236
GO:0050051	leukotriene-B4 20-monooxygenase activity	Function	2	2	0.0949279	21.0686	0.00225236
GO:0046629	gamma-delta T cell activation	Process	2	2	0.0949279	21.0686	0.00225236
GO:0046703	natural killer cell lectin-like receptor binding	Function	2	2	0.0949279	21.0686	0.00225236
GO:0031225	anchored to membrane	Component	116	13	5.50582	2.36114	0.0022693
GO:0032313	regulation of Rab GTPase activity	Process	52	8	2.46813	3.24133	0.00227549
GO:0006355	regulation of transcription, DNA-dependent	Process	1884	112	89.4221	1.25249	0.00230034
GO:0005097	Rab GTPase activator activity	Function	53	8	2.51559	3.18017	0.00255297
GO:0016787	hydrolase activity	Function	920	28	43.6668	0.641219	0.0025777
GO:0006886	intracellular protein transport	Process	165	1	7.83155	0.127689	0.00268014
GO:0047760	butyrate-CoA ligase activity	Function	7	3	0.332248	9.02941	0.00307942
GO:0007586	digestion	Process	55	8	2.61052	3.06453	0.00318244
GO:0016192	vesicle-mediated transport	Process	160	1	7.59423	0.131679	0.00331545
GO:0003735	structural constituent of ribosome	Function	158	1	7.49931	0.133346	0.00360893
GO:0005789	endoplasmic reticulum membrane	Component	484	35	22.9726	1.52356	0.00391959
GO:0030216	keratinocyte differentiation	Process	34	6	1.61377	3.71799	0.00393439
GO:0005244	voltage-gated ion channel activity	Function	154	1	7.30945	0.136809	0.00427402
GO:0008284	positive regulation of cell proliferation	Process	189	2	8.97069	0.222948	0.0044756
GO:0006968	cellular defense response	Process	59	8	2.80037	2.85676	0.00477256
GO:0006916	anti-apoptosis	Process	149	1	7.07213	0.1414	0.00527521
GO:0016874	ligase activity	Function	279	5	13.2424	0.377574	0.00531387
GO:0007399	nervous system development	Process	308	6	14.6189	0.410428	0.00536652
GO:0004869	cysteine-type endopeptidase inhibitor activity	Function	26	5	1.23406	4.05166	0.00570098
GO:0006281	DNA repair	Process	146	1	6.92974	0.144306	0.00598199
GO:0005874	microtubule	Component	214	3	10.1573	0.295354	0.00599341
GO:0006915	apoptosis	Process	359	8	17.0396	0.469496	0.00624836
GO:0005529	sugar binding	Function	163	15	7.73663	1.93883	0.0062497
GO:0050684	regulation of mRNA processing	Process	3	2	0.142392	14.0457	0.0064365
GO:0034185	apolipoprotein binding	Function	3	2	0.142392	14.0457	0.0064365
GO:0006691	leukotriene metabolic process	Process	3	2	0.142392	14.0457	0.0064365
GO:0007506	gonadal mesoderm development	Process	3	2	0.142392	14.0457	0.0064365
GO:0001676	long-chain fatty acid metabolic process	Process	3	2	0.142392	14.0457	0.0064365
GO:0047961	glycine N-acyltransferase activity	Function	3	2	0.142392	14.0457	0.0064365
GO:0008285	negative regulation of cell proliferation	Process	211	3	10.0149	0.299554	0.00664735
GO:0007338	single fertilization	Process	27	5	1.28153	3.9016	0.00666484
GO:0006584	catecholamine metabolic process	Process	9	3	0.427176	7.02287	0.00670607
GO:0006412	translation	Process	142	1	6.73988	0.148371	0.00706911
GO:0006974	response to DNA damage stimulus	Process	209	3	9.91997	0.30242	0.00712004
GO:0004871	signal transducer activity	Function	267	5	12.6729	0.394543	0.00764028
GO:0000287	magnesium ion binding	Function	430	11	20.4095	0.538965	0.00791519
GO:0016491	oxidoreductase activity	Function	429	11	20.362	0.540221	0.00809785
GO:0005525	GTP binding	Function	348	8	16.5175	0.484336	0.00830453
GO:0007242	intracellular signaling cascade	Process	264	5	12.5305	0.399027	0.00835311
GO:0005126	hematopoietin/interferon-class (D200-domain) cytokine receptor binding	Function	10	3	0.47464	6.32058	0.00912564
GO:0005516	calmodulin binding	Function	135	1	6.40764	0.156064	0.0094498
GO:0008283	cell proliferation	Process	251	5	11.9135	0.419694	0.0121988
GO:0007067	mitosis	Process	162	2	7.68916	0.260106	0.0122341
GO:0048771	tissue remodeling	Process	4	2	0.189856	10.5343	0.0122623
GO:0047115	trans-1,2-dihydrobenzene-1,2-diol dehydrogenase activity	Function	4	2	0.189856	10.5343	0.0122623
GO:0006814	sodium ion transport	Process	126	1	5.98046	0.167211	0.0136693
GO:0008150	biological_process	Process	598	38	28.3835	1.33881	0.0140332
GO:0050909	sensory perception of taste	Process	33	5	1.56631	3.19221	0.0146389
GO:0004221	ubiquitin thiolesterase activity	Function	73	8	3.46487	2.30889	0.0146562
GO:0004866	endopeptidase inhibitor activity	Function	12	3	0.569568	5.26715	0.0151807
GO:0050832	defense response to fungus	Process	12	3	0.569568	5.26715	0.0151807
GO:0003674	molecular_function	Function	584	37	27.719	1.33483	0.0152637
GO:0004930	G-protein coupled receptor activity	Function	347	9	16.47	0.546448	0.0160194
GO:0003714	transcription corepressor activity	Function	122	1	5.7906	0.172694	0.0160805
GO:0003723	RNA binding	Function	544	17	25.8204	0.658394	0.0162211
GO:0055114	oxidation reduction	Process	494	32	23.4472	1.36477	0.0165266
GO:0005886	plasma membrane	Component	2709	142	128.58	1.10437	0.0167696
GO:0016021	integral to membrane	Component	4095	208	194.365	1.07015	0.0173793
GO:0016887	ATPase activity	Function	119	1	5.64821	0.177047	0.0181513
GO:0030101	natural killer cell activation	Process	13	3	0.617032	4.86199	0.0187987
GO:0005625	soluble fraction	Component	208	4	9.8725	0.405166	0.0188454
GO:0004024	alcohol dehydrogenase activity, zinc-dependent	Function	5	2	0.23732	8.42745	0.0194674
GO:0007171	activation of transmembrane receptor protein tyrosine kinase activity	Process	5	2	0.23732	8.42745	0.0194674
GO:0032052	bile acid binding	Function	5	2	0.23732	8.42745	0.0194674
GO:0017040	ceramidase activity	Function	5	2	0.23732	8.42745	0.0194674
GO:0050828	regulation of liquid surface tension	Process	5	2	0.23732	8.42745	0.0194674
GO:0006813	potassium ion transport	Process	149	2	7.07213	0.2828	0.0194782
GO:0031402	sodium ion binding	Function	117	1	5.55328	0.180074	0.0196711
GO:0005615	extracellular space	Component	523	33	24.8237	1.32938	0.0196867
GO:0006464	protein modification process	Process	178	3	8.44859	0.355089	0.0198509
GO:0003702	RNA polymerase II transcription factor activity	Function	115	1	5.45836	0.183205	0.0213117
GO:0030983	mismatched DNA binding	Function	14	3	0.664496	4.5147	0.0227906
GO:0006334	nucleosome assembly	Process	81	8	3.84458	2.08085	0.0237762
GO:0005509	calcium ion binding	Function	904	34	42.9074	0.792404	0.0244084
GO:0007283	spermatogenesis	Process	217	16	10.2997	1.55345	0.0247037
GO:0005813	centrosome	Component	171	3	8.11634	0.369625	0.0247292
GO:0005578	proteinaceous extracellular matrix	Component	225	5	10.6794	0.468191	0.0249278
GO:0006457	protein folding	Process	141	2	6.69242	0.298846	0.0257383
GO:0000398	nuclear mRNA splicing, via spliceosome	Process	110	1	5.22104	0.191533	0.0260021
GO:0006957	complement activation, alternative pathway	Process	15	3	0.711959	4.21372	0.0271367
GO:0016790	thiolester hydrolase activity	Function	6	2	0.284784	7.02287	0.0278157
GO:0004091	carboxylesterase activity	Function	27	4	1.28153	3.12128	0.0290953
GO:0031424	keratinization	Process	41	5	1.94602	2.56934	0.0313351
GO:0030036	actin cytoskeleton organization	Process	105	1	4.98372	0.200653	0.0316587
GO:0018298	protein-chromophore linkage	Process	16	3	0.759423	3.95037	0.0318146
GO:0045087	innate immune response	Process	87	8	4.12936	1.93734	0.0322726
GO:0006958	complement activation, classical pathway	Process	29	4	1.37645	2.90602	0.0357286
GO:0042157	lipoprotein metabolic process	Process	17	3	0.806887	3.71799	0.0367993
GO:0030246	carbohydrate binding	Function	17	3	0.806887	3.71799	0.0367993
GO:0006066	cellular alcohol metabolic process	Process	7	2	0.332248	6.0196	0.0370943
GO:0009881	photoreceptor activity	Function	7	2	0.332248	6.0196	0.0370943
GO:0016290	palmitoyl-CoA hydrolase activity	Function	7	2	0.332248	6.0196	0.0370943
GO:0007605	sensory perception of sound	Process	130	2	6.17032	0.324133	0.0373505
GO:0005624	membrane fraction	Component	398	13	18.8907	0.688171	0.0379459
GO:0007601	visual perception	Process	183	4	8.68591	0.460516	0.0379844
GO:0016564	transcription repressor activity	Function	100	1	4.7464	0.210686	0.038458
GO:0005575	cellular_component	Component	614	35	29.1429	1.20098	0.0386996
GO:0007165	signal transduction	Process	1745	86	82.8246	1.03834	0.0417212
GO:0005216	ion channel activity	Function	153	3	7.26199	0.41311	0.042454
GO:0006950	response to stress	Process	96	1	4.55654	0.219465	0.0448539
GO:0006414	translational elongation	Process	96	1	4.55654	0.219465	0.0448539
GO:0005102	receptor binding	Function	124	2	5.88553	0.339816	0.0454899
GO:0035095	behavioral response to nicotine	Process	8	2	0.379712	5.26715	0.0471124
GO:0000038	very-long-chain fatty acid metabolic process	Process	8	2	0.379712	5.26715	0.0471124
GO:0014056	regulation of acetylcholine secretion	Process	1	1	0.047464	21.0686	0.047464
GO:0001988	positive regulation of heart rate in baroreceptor response to decreased systemic arterial blood pressure	Process	1	1	0.047464	21.0686	0.047464
GO:0014061	regulation of norepinephrine secretion	Process	1	1	0.047464	21.0686	0.047464
GO:0017081	chloride channel regulator activity	Function	1	1	0.047464	21.0686	0.047464
GO:0032225	regulation of synaptic transmission, dopaminergic	Process	1	1	0.047464	21.0686	0.047464
GO:0060112	generation of ovulation cycle rhythm	Process	1	1	0.047464	21.0686	0.047464
GO:0005082	receptor signaling protein tyrosine phosphatase signaling protein activity	Function	1	1	0.047464	21.0686	0.047464
GO:0008268	receptor signaling protein tyrosine kinase signaling protein activity	Function	1	1	0.047464	21.0686	0.047464
GO:0008389	coumarin 7-hydroxylase activity	Function	1	1	0.047464	21.0686	0.047464
GO:0018931	naphthalene metabolic process	Process	1	1	0.047464	21.0686	0.047464
GO:0016712	oxidoreductase activity, acting on paired donors, with incorporation or reduction of molecular oxygen, reduced flavin or flavoprotein as one donor, and incorporation of one atom of oxygen	Function	1	1	0.047464	21.0686	0.047464
GO:0033780	taurochenodeoxycholate 6alpha-hydroxylase activity	Function	1	1	0.047464	21.0686	0.047464
GO:0050591	quinine 3-monooxygenase activity	Function	1	1	0.047464	21.0686	0.047464
GO:0008386	cholesterol monooxygenase (side-chain-cleaving) activity	Function	1	1	0.047464	21.0686	0.047464
GO:0034651	cortisol biosynthetic process	Process	1	1	0.047464	21.0686	0.047464
GO:0047783	corticosterone 18-monooxygenase activity	Function	1	1	0.047464	21.0686	0.047464
GO:0004509	steroid 21-monooxygenase activity	Function	1	1	0.047464	21.0686	0.047464
GO:0033981	D-dopachrome decarboxylase activity	Function	1	1	0.047464	21.0686	0.047464
GO:0002092	positive regulation of receptor internalization	Process	1	1	0.047464	21.0686	0.047464
GO:0010535	positive regulation of activation of JAK2 kinase activity	Process	1	1	0.047464	21.0686	0.047464
GO:0070186	growth hormone activity	Function	1	1	0.047464	21.0686	0.047464
GO:0006956	complement activation	Process	1	1	0.047464	21.0686	0.047464
GO:0030109	HLA-B specific inhibitory MHC class I receptor activity	Function	1	1	0.047464	21.0686	0.047464
GO:0002079	inner acrosomal membrane	Component	1	1	0.047464	21.0686	0.047464
GO:0002223	stimulatory C-type lectin receptor signaling pathway	Process	1	1	0.047464	21.0686	0.047464
GO:0002418	immune response to tumor cell	Process	1	1	0.047464	21.0686	0.047464
GO:0002429	immune response-activating cell surface receptor signaling pathway	Process	1	1	0.047464	21.0686	0.047464
GO:0050689	negative regulation of defense response to virus by host	Process	1	1	0.047464	21.0686	0.047464
GO:0001912	positive regulation of leukocyte mediated cytotoxicity	Process	1	1	0.047464	21.0686	0.047464
GO:0004676	3-phosphoinositide-dependent protein kinase activity	Function	1	1	0.047464	21.0686	0.047464
GO:0005914	spot adherens junction	Component	1	1	0.047464	21.0686	0.047464
GO:0051238	sequestering of metal ion	Process	1	1	0.047464	21.0686	0.047464
GO:0050716	positive regulation of interleukin-1 secretion	Process	1	1	0.047464	21.0686	0.047464
GO:0003939	L-iditol 2-dehydrogenase activity	Function	1	1	0.047464	21.0686	0.047464
GO:0006062	sorbitol catabolic process	Process	1	1	0.047464	21.0686	0.047464
GO:0046370	fructose biosynthetic process	Process	1	1	0.047464	21.0686	0.047464
GO:0051160	L-xylitol catabolic process	Process	1	1	0.047464	21.0686	0.047464
GO:0009309	amine biosynthetic process	Process	1	1	0.047464	21.0686	0.047464
GO:0000003	reproduction	Process	1	1	0.047464	21.0686	0.047464
GO:0031640	killing of cells of another organism	Process	1	1	0.047464	21.0686	0.047464
GO:0004339	glucan 1,4-alpha-glucosidase activity	Function	1	1	0.047464	21.0686	0.047464
GO:0005983	starch catabolic process	Process	1	1	0.047464	21.0686	0.047464
GO:0032421	stereocilium bundle	Component	1	1	0.047464	21.0686	0.047464
GO:0050968	detection of chemical stimulus involved in sensory perception of pain	Process	1	1	0.047464	21.0686	0.047464
GO:0030369	ICAM-3 receptor activity	Function	1	1	0.047464	21.0686	0.047464
GO:0032273	positive regulation of protein polymerization	Process	1	1	0.047464	21.0686	0.047464
GO:0009360	DNA polymerase III complex	Component	1	1	0.047464	21.0686	0.047464
GO:0048311	mitochondrion distribution	Process	1	1	0.047464	21.0686	0.047464
GO:0050290	sphingomyelin phosphodiesterase D activity	Function	1	1	0.047464	21.0686	0.047464
GO:0032399	HECT domain binding	Function	1	1	0.047464	21.0686	0.047464
GO:0006461	protein complex assembly	Process	94	1	4.46161	0.224134	0.0484091
GO:0008168	methyltransferase activity	Function	121	2	5.74314	0.348242	0.0501145
GO:0000786	nucleosome	Component	64	6	3.03769	1.97518	0.0510576
GO:0016042	lipid catabolic process	Process	92	1	4.36668	0.229007	0.0522223
GO:0019835	cytolysis	Process	20	3	0.949279	3.16029	0.0533224
GO:0004553	hydrolase activity, hydrolyzing O-glycosyl compounds	Function	20	3	0.949279	3.16029	0.0533224
GO:0046907	intracellular transport	Process	20	3	0.949279	3.16029	0.0533224
GO:0016301	kinase activity	Function	91	1	4.31922	0.231523	0.0542305
GO:0007268	synaptic transmission	Process	156	11	7.40438	1.48561	0.0554909
GO:0004867	serine-type endopeptidase inhibitor activity	Function	90	1	4.27176	0.234096	0.0563091
GO:0050829	defense response to Gram-negative bacterium	Process	9	2	0.427176	4.68191	0.0576991
GO:0003840	gamma-glutamyltransferase activity	Function	9	2	0.427176	4.68191	0.0576991
GO:0008415	acyltransferase activity	Function	139	10	6.59749	1.51573	0.0583045
GO:0007267	cell-cell signaling	Process	236	7	11.2015	0.624917	0.058453
GO:0006954	inflammatory response	Process	213	6	10.1098	0.593482	0.0586392
GO:0005887	integral to plasma membrane	Component	968	44	45.9451	0.957664	0.0590643
GO:0006298	mismatch repair	Process	21	3	0.996743	3.0098	0.0592581
GO:0005743	mitochondrial inner membrane	Component	212	6	10.0624	0.596282	0.0598296
GO:0017124	SH3 domain binding	Function	88	1	4.17683	0.239416	0.0606856
GO:0005096	GTPase activator activity	Function	160	11	7.59423	1.44847	0.0609213
GO:0003924	GTPase activity	Function	187	5	8.87576	0.563332	0.0622807
GO:0005783	endoplasmic reticulum	Component	829	40	39.3476	1.01658	0.0644354
GO:0015293	symporter activity	Function	113	2	5.36343	0.372896	0.0644725
GO:0045095	keratin filament	Component	87	7	4.12936	1.69518	0.0648096
GO:0007218	neuropeptide signaling pathway	Process	86	1	4.0819	0.244984	0.0653684
GO:0005488	binding	Function	539	22	25.5831	0.859943	0.0657116
GO:0008233	peptidase activity	Function	479	19	22.7352	0.835707	0.0661886
GO:0003899	DNA-directed RNA polymerase activity	Function	37	4	1.75617	2.27769	0.0673468
GO:0005759	mitochondrial matrix	Component	136	3	6.4551	0.464749	0.0680308
GO:0004033	aldo-keto reductase activity	Function	10	2	0.47464	4.21372	0.0687017
GO:0005355	glucose transmembrane transporter activity	Function	10	2	0.47464	4.21372	0.0687017
GO:0007243	protein kinase cascade	Process	84	1	3.98697	0.250817	0.0703743
GO:0005085	guanyl-nucleotide exchange factor activity	Function	110	2	5.22104	0.383066	0.0706804
GO:0006917	induction of apoptosis	Process	134	3	6.36017	0.471685	0.0717014
GO:0005125	cytokine activity	Function	148	10	7.02467	1.42356	0.0719759
GO:0006508	proteolysis	Process	427	17	20.2671	0.838797	0.0734366
GO:0004386	helicase activity	Function	106	2	5.03118	0.397521	0.079709
GO:0007155	cell adhesion	Process	511	23	24.2541	0.948294	0.0821198
GO:0008544	epidermis development	Process	76	6	3.60726	1.66331	0.083093
GO:0008022	protein C-terminus binding	Function	104	2	4.93625	0.405166	0.0845567
GO:0005198	structural molecule activity	Function	191	6	9.06562	0.661841	0.0882062
GO:0048814	regulation of dendrite morphogenesis	Process	2	1	0.0949279	10.5343	0.0904232
GO:0008179	adenylate cyclase binding	Function	2	1	0.0949279	10.5343	0.0904232
GO:0032279	asymmetric synapse	Component	2	1	0.0949279	10.5343	0.0904232
GO:0004875	complement receptor activity	Function	2	1	0.0949279	10.5343	0.0904232
GO:0008393	fatty acid (omega-1)-hydroxylase activity	Function	2	1	0.0949279	10.5343	0.0904232
GO:0042359	vitamin D metabolic process	Process	2	1	0.0949279	10.5343	0.0904232
GO:0002017	regulation of blood volume by renal aldosterone	Process	2	1	0.0949279	10.5343	0.0904232
GO:0003091	renal water homeostasis	Process	2	1	0.0949279	10.5343	0.0904232
GO:0055078	sodium ion homeostasis	Process	2	1	0.0949279	10.5343	0.0904232
GO:0047006	20-alpha-hydroxysteroid dehydrogenase activity	Function	2	1	0.0949279	10.5343	0.0904232
GO:0047042	3-alpha-hydroxysteroid dehydrogenase (B-specific) activity	Function	2	1	0.0949279	10.5343	0.0904232
GO:0047026	3-alpha-hydroxysteroid dehydrogenase (A-specific) activity	Function	2	1	0.0949279	10.5343	0.0904232
GO:0004167	dopachrome isomerase activity	Function	2	1	0.0949279	10.5343	0.0904232
GO:0046655	folic acid metabolic process	Process	2	1	0.0949279	10.5343	0.0904232
GO:0030881	beta-2-microglobulin binding	Function	2	1	0.0949279	10.5343	0.0904232
GO:0043457	regulation of cellular respiration	Process	2	1	0.0949279	10.5343	0.0904232
GO:0008119	thiopurine S-methyltransferase activity	Function	2	1	0.0949279	10.5343	0.0904232
GO:0046498	S-adenosylhomocysteine metabolic process	Process	2	1	0.0949279	10.5343	0.0904232
GO:0046500	S-adenosylmethionine metabolic process	Process	2	1	0.0949279	10.5343	0.0904232
GO:0004649	poly(ADP-ribose) glycohydrolase activity	Function	2	1	0.0949279	10.5343	0.0904232
GO:0050955	thermoception	Process	2	1	0.0949279	10.5343	0.0904232
GO:0050966	detection of mechanical stimulus involved in sensory perception of pain	Process	2	1	0.0949279	10.5343	0.0904232
GO:0000827	inositol 1,3,4,5,6-pentakisphosphate kinase activity	Function	2	1	0.0949279	10.5343	0.0904232
GO:0000832	inositol hexakisphosphate 5-kinase activity	Function	2	1	0.0949279	10.5343	0.0904232
GO:0033857	diphosphoinositol-pentakisphosphate kinase activity	Function	2	1	0.0949279	10.5343	0.0904232
GO:0009988	cell-cell recognition	Process	2	1	0.0949279	10.5343	0.0904232
GO:0019062	virion attachment to host cell surface receptor	Process	2	1	0.0949279	10.5343	0.0904232
GO:0046795	intracellular virion transport	Process	2	1	0.0949279	10.5343	0.0904232
GO:0046968	peptide antigen transport	Process	2	1	0.0949279	10.5343	0.0904232
GO:0046785	microtubule polymerization	Process	2	1	0.0949279	10.5343	0.0904232
GO:0060135	maternal process involved in pregnancy	Process	2	1	0.0949279	10.5343	0.0904232
GO:0002230	positive regulation of defense response to virus by host	Process	2	1	0.0949279	10.5343	0.0904232
GO:0006410	transcription, RNA-dependent	Process	2	1	0.0949279	10.5343	0.0904232
GO:0045869	negative regulation of retroviral genome replication	Process	2	1	0.0949279	10.5343	0.0904232
GO:0048525	negative regulation of viral reproduction	Process	2	1	0.0949279	10.5343	0.0904232
GO:0006965	positive regulation of biosynthetic process of antibacterial peptides active against Gram-positive bacteria	Process	2	1	0.0949279	10.5343	0.0904232
GO:0009897	external side of plasma membrane	Component	77	1	3.65473	0.273618	0.0906875
GO:0006979	response to oxidative stress	Process	77	1	3.65473	0.273618	0.0906875
GO:0017111	nucleoside-triphosphatase activity	Function	60	5	2.84784	1.75572	0.090701
GO:0006397	mRNA processing	Process	161	10	7.6417	1.30861	0.0911114
GO:0007271	synaptic transmission, cholinergic	Process	12	2	0.569568	3.51144	0.0914273
GO:0050728	negative regulation of inflammatory response	Process	12	2	0.569568	3.51144	0.0914273
GO:0006637	acyl-CoA metabolic process	Process	12	2	0.569568	3.51144	0.0914273
GO:0016853	isomerase activity	Function	101	2	4.79386	0.4172	0.092256
GO:0048471	perinuclear region of cytoplasm	Component	101	2	4.79386	0.4172	0.092256
GO:0004842	ubiquitin-protein ligase activity	Function	124	3	5.88553	0.509725	0.0922603
GO:0006470	protein amino acid dephosphorylation	Process	124	3	5.88553	0.509725	0.0922603
GO:0008083	growth factor activity	Function	146	4	6.92974	0.577222	0.0923838
GO:0005681	spliceosome	Component	123	3	5.83807	0.513869	0.0945172
GO:0045211	postsynaptic membrane	Component	122	3	5.7906	0.518081	0.0968096
GO:0051258	protein polymerization	Process	27	3	1.28153	2.34096	0.0973561
GO:0009653	anatomical structure morphogenesis	Process	98	2	4.65147	0.429972	0.100477
GO:0005892	nicotinic acetylcholine-gated receptor-channel complex	Component	13	2	0.617032	3.24133	0.102924
GO:0015464	acetylcholine receptor activity	Function	13	2	0.617032	3.24133	0.102924
GO:0005537	mannose binding	Function	13	2	0.617032	3.24133	0.102924
GO:0045785	positive regulation of cell adhesion	Process	13	2	0.617032	3.24133	0.102924
GO:0008380	RNA splicing	Process	218	8	10.3471	0.77316	0.105152
GO:0030528	transcription regulator activity	Function	96	2	4.55654	0.438929	0.106249
GO:0005496	steroid binding	Function	29	3	1.37645	2.17951	0.110353
GO:0006511	ubiquitin-dependent protein catabolic process	Process	153	9	7.26199	1.23933	0.110865
GO:0008009	chemokine activity	Function	47	4	2.23081	1.79307	0.111865
GO:0016829	lyase activity	Function	94	2	4.46161	0.448268	0.112253
GO:0042493	response to drug	Process	67	5	3.18009	1.57228	0.114132
GO:0002504	antigen processing and presentation of peptide or polysaccharide antigen via MHC class II	Process	14	2	0.664496	3.0098	0.11438
GO:0042613	MHC class II protein complex	Component	14	2	0.664496	3.0098	0.11438
GO:0019079	viral genome replication	Process	14	2	0.664496	3.0098	0.11438
GO:0022891	substrate-specific transmembrane transporter activity	Function	14	2	0.664496	3.0098	0.11438
GO:0055085	transmembrane transport	Process	14	2	0.664496	3.0098	0.11438
GO:0042605	peptide antigen binding	Function	14	2	0.664496	3.0098	0.11438
GO:0001702	gastrulation with mouth forming second	Process	14	2	0.664496	3.0098	0.11438
GO:0035023	regulation of Rho protein signal transduction	Process	70	1	3.32248	0.30098	0.115895
GO:0044419	interspecies interaction between organisms	Process	223	9	10.5845	0.850303	0.118077
GO:0003824	catalytic activity	Function	92	2	4.36668	0.458013	0.118489
GO:0008234	cysteine-type peptidase activity	Function	70	5	3.32248	1.5049	0.123623
GO:0004888	transmembrane receptor activity	Function	93	6	4.41415	1.35927	0.126799
GO:0005929	cilium	Component	67	1	3.18009	0.314457	0.12836
GO:0016798	hydrolase activity, acting on glycosyl bonds	Function	51	4	2.42066	1.65244	0.129036
GO:0060084	synaptic transmission involved in micturition	Process	3	1	0.142392	7.02287	0.129198
GO:0032691	negative regulation of interleukin-1 beta production	Process	3	1	0.142392	7.02287	0.129198
GO:0042698	ovulation cycle	Process	3	1	0.142392	7.02287	0.129198
GO:0048149	behavioral response to ethanol	Process	3	1	0.142392	7.02287	0.129198
GO:0055075	potassium ion homeostasis	Process	3	1	0.142392	7.02287	0.129198
GO:0005148	prolactin receptor binding	Function	3	1	0.142392	7.02287	0.129198
GO:0004769	steroid delta-isomerase activity	Function	3	1	0.142392	7.02287	0.129198
GO:0006702	androgen biosynthetic process	Process	3	1	0.142392	7.02287	0.129198
GO:0002227	innate immune response in mucosa	Process	3	1	0.142392	7.02287	0.129198
GO:0004517	nitric-oxide synthase activity	Function	3	1	0.142392	7.02287	0.129198
GO:0034617	tetrahydrobiopterin binding	Function	3	1	0.142392	7.02287	0.129198
GO:0034618	arginine binding	Function	3	1	0.142392	7.02287	0.129198
GO:0051712	positive regulation of killing of cells of another organism	Process	3	1	0.142392	7.02287	0.129198
GO:0015893	drug transport	Process	3	1	0.142392	7.02287	0.129198
GO:0004614	phosphoglucomutase activity	Function	3	1	0.142392	7.02287	0.129198
GO:0014704	intercalated disc	Component	3	1	0.142392	7.02287	0.129198
GO:0000302	response to reactive oxygen species	Process	3	1	0.142392	7.02287	0.129198
GO:0045069	regulation of viral genome replication	Process	3	1	0.142392	7.02287	0.129198
GO:0004558	alpha-glucosidase activity	Function	3	1	0.142392	7.02287	0.129198
GO:0008157	protein phosphatase 1 binding	Function	3	1	0.142392	7.02287	0.129198
GO:0004948	calcitonin receptor activity	Function	3	1	0.142392	7.02287	0.129198
GO:0004366	glycerol-3-phosphate O-acyltransferase activity	Function	3	1	0.142392	7.02287	0.129198
GO:0016553	base conversion or substitution editing	Process	3	1	0.142392	7.02287	0.129198
GO:0030895	apolipoprotein B mRNA editing enzyme complex	Component	3	1	0.142392	7.02287	0.129198
GO:0033038	bitter taste receptor activity	Function	3	1	0.142392	7.02287	0.129198
GO:0042272	nuclear RNA export factor complex	Component	3	1	0.142392	7.02287	0.129198
GO:0005975	carbohydrate metabolic process	Process	203	9	9.63518	0.934077	0.131905
GO:0005788	endoplasmic reticulum lumen	Component	66	1	3.13262	0.319221	0.132748
GO:0005089	Rho guanyl-nucleotide exchange factor activity	Function	66	1	3.13262	0.319221	0.132748
GO:0042995	cell projection	Component	87	2	4.12936	0.484336	0.135055
GO:0007018	microtubule-based movement	Process	87	2	4.12936	0.484336	0.135055
GO:0016310	phosphorylation	Process	16	2	0.759423	2.63358	0.136856
GO:0004889	nicotinic acetylcholine-activated cation-selective channel activity	Function	16	2	0.759423	2.63358	0.136856
GO:0005319	lipid transporter activity	Function	16	2	0.759423	2.63358	0.136856
GO:0006665	sphingolipid metabolic process	Process	16	2	0.759423	2.63358	0.136856
GO:0004252	serine-type endopeptidase activity	Function	154	8	7.30945	1.09447	0.138777
GO:0004197	cysteine-type endopeptidase activity	Function	54	4	2.56305	1.56064	0.141137
GO:0005923	tight junction	Component	64	1	3.03769	0.329197	0.14188
GO:0001525	angiogenesis	Process	84	2	3.98697	0.501634	0.145625
GO:0004222	metalloendopeptidase activity	Function	103	3	4.88879	0.613649	0.146154
GO:0006812	cation transport	Process	63	1	2.99023	0.334422	0.146625
GO:0006139	nucleobase, nucleoside, nucleotide and nucleic acid metabolic process	Process	63	1	2.99023	0.334422	0.146625
GO:0003682	chromatin binding	Function	102	3	4.84132	0.619665	0.14897
GO:0008076	voltage-gated potassium channel complex	Component	83	2	3.93951	0.507677	0.149244
GO:0006816	calcium ion transport	Process	101	3	4.79386	0.6258	0.151797
GO:0008289	lipid binding	Function	101	3	4.79386	0.6258	0.151797
GO:0009986	cell surface	Component	147	7	6.9772	1.00327	0.152788
GO:0005694	chromosome	Component	144	6	6.83481	0.877859	0.155269
GO:0042391	regulation of membrane potential	Process	18	2	0.854351	2.34096	0.158325
GO:0007154	cell communication	Process	80	2	3.79712	0.526715	0.160363
GO:0006928	cell motion	Process	97	3	4.604	0.651607	0.163147
GO:0004022	alcohol dehydrogenase activity	Function	4	1	0.189856	5.26715	0.16409
GO:0015643	toxin binding	Function	4	1	0.189856	5.26715	0.16409
GO:0042416	dopamine biosynthetic process	Process	4	1	0.189856	5.26715	0.16409
GO:0006704	glucocorticoid biosynthetic process	Process	4	1	0.189856	5.26715	0.16409
GO:0046427	positive regulation of JAK-STAT cascade	Process	4	1	0.189856	5.26715	0.16409
GO:0060396	growth hormone receptor signaling pathway	Process	4	1	0.189856	5.26715	0.16409
GO:0006703	estrogen biosynthetic process	Process	4	1	0.189856	5.26715	0.16409
GO:0030868	smooth endoplasmic reticulum membrane	Component	4	1	0.189856	5.26715	0.16409
GO:0005534	galactose binding	Function	4	1	0.189856	5.26715	0.16409
GO:0007199	G-protein signaling, coupled to cGMP nucleotide second messenger	Process	4	1	0.189856	5.26715	0.16409
GO:0051919	positive regulation of fibrinolysis	Process	4	1	0.189856	5.26715	0.16409
GO:0048247	lymphocyte chemotaxis	Process	4	1	0.189856	5.26715	0.16409
GO:0006020	inositol metabolic process	Process	4	1	0.189856	5.26715	0.16409
GO:0008210	estrogen metabolic process	Process	4	1	0.189856	5.26715	0.16409
GO:0004090	carbonyl reductase (NADPH) activity	Function	4	1	0.189856	5.26715	0.16409
GO:0022409	positive regulation of cell-cell adhesion	Process	4	1	0.189856	5.26715	0.16409
GO:0004111	creatine kinase activity	Function	4	1	0.189856	5.26715	0.16409
GO:0006935	chemotaxis	Process	122	6	5.7906	1.03616	0.164179
GO:0005777	peroxisome	Component	96	3	4.55654	0.658394	0.165982
GO:0007204	elevation of cytosolic calcium ion concentration	Process	59	1	2.80037	0.357095	0.166813
GO:0045892	negative regulation of transcription, DNA-dependent	Process	59	1	2.80037	0.357095	0.166813
GO:0007166	cell surface receptor linked signal transduction	Process	123	5	5.83807	0.856448	0.167736
GO:0006364	rRNA processing	Process	78	2	3.70219	0.540221	0.167968
GO:0034364	high-density lipoprotein particle	Component	19	2	0.901815	2.21775	0.168554
GO:0006631	fatty acid metabolic process	Process	62	4	2.94277	1.35927	0.168742
GO:0005507	copper ion binding	Function	63	4	2.99023	1.33769	0.171631
GO:0043234	protein complex	Component	93	3	4.41415	0.679633	0.174432
GO:0042981	regulation of apoptosis	Process	107	4	5.07864	0.787612	0.175015
GO:0043123	positive regulation of I-kappaB kinase/NF-kappaB cascade	Process	92	3	4.36668	0.68702	0.177219
GO:0016324	apical plasma membrane	Component	99	5	4.69893	1.06407	0.178381
GO:0006367	transcription initiation from RNA polymerase II promoter	Process	66	4	3.13262	1.27689	0.179481
GO:0007265	Ras protein signal transduction	Process	56	1	2.65798	0.376225	0.183208
GO:0001666	response to hypoxia	Process	74	2	3.51233	0.569422	0.183527
GO:0006869	lipid transport	Process	68	4	3.22755	1.23933	0.184015
GO:0065002	intracellular protein transmembrane transport	Process	69	4	3.27501	1.22137	0.186069
GO:0007602	phototransduction	Process	21	2	0.996743	2.00653	0.187818
GO:0004190	aspartic-type endopeptidase activity	Function	21	2	0.996743	2.00653	0.187818
GO:0006986	response to unfolded protein	Process	55	1	2.61052	0.383066	0.188906
GO:0043025	cell soma	Component	54	1	2.56305	0.39016	0.194717
GO:0008026	ATP-dependent helicase activity	Function	54	1	2.56305	0.39016	0.194717
GO:0006069	ethanol oxidation	Process	5	1	0.23732	4.21372	0.195378
GO:0032094	response to food	Process	5	1	0.23732	4.21372	0.195378
GO:0032715	negative regulation of interleukin-6 production	Process	5	1	0.23732	4.21372	0.195378
GO:0043198	dendritic shaft	Component	5	1	0.23732	4.21372	0.195378
GO:0045948	positive regulation of translational initiation	Process	5	1	0.23732	4.21372	0.195378
GO:0015721	bile acid and bile salt transport	Process	5	1	0.23732	4.21372	0.195378
GO:0005131	growth hormone receptor binding	Function	5	1	0.23732	4.21372	0.195378
GO:0043568	positive regulation of insulin-like growth factor receptor signaling pathway	Process	5	1	0.23732	4.21372	0.195378
GO:0001935	endothelial cell proliferation	Process	5	1	0.23732	4.21372	0.195378
GO:0006801	superoxide metabolic process	Process	5	1	0.23732	4.21372	0.195378
GO:0032148	activation of protein kinase B activity	Process	5	1	0.23732	4.21372	0.195378
GO:0051918	negative regulation of fibrinolysis	Process	5	1	0.23732	4.21372	0.195378
GO:0034101	erythrocyte homeostasis	Process	5	1	0.23732	4.21372	0.195378
GO:0050708	regulation of protein secretion	Process	5	1	0.23732	4.21372	0.195378
GO:0009308	cellular amine metabolic process	Process	5	1	0.23732	4.21372	0.195378
GO:0042287	MHC protein binding	Function	5	1	0.23732	4.21372	0.195378
GO:0035253	ciliary rootlet	Component	5	1	0.23732	4.21372	0.195378
GO:0051297	centrosome organization	Process	5	1	0.23732	4.21372	0.195378
GO:0019048	virus-host interaction	Process	5	1	0.23732	4.21372	0.195378
GO:0046790	virion binding	Function	5	1	0.23732	4.21372	0.195378
GO:0008035	high-density lipoprotein binding	Function	5	1	0.23732	4.21372	0.195378
GO:0006685	sphingomyelin catabolic process	Process	5	1	0.23732	4.21372	0.195378
GO:0001580	detection of chemical stimulus involved in sensory perception of bitter taste	Process	5	1	0.23732	4.21372	0.195378
GO:0000012	single strand break repair	Process	5	1	0.23732	4.21372	0.195378
GO:0006897	endocytosis	Process	92	4	4.36668	0.916027	0.196541
GO:0015758	glucose transport	Process	22	2	1.04421	1.91533	0.196795
GO:0008080	N-acetyltransferase activity	Function	22	2	1.04421	1.91533	0.196795
GO:0030317	sperm motility	Process	23	2	1.09167	1.83205	0.20531
GO:0005758	mitochondrial intermembrane space	Component	23	2	1.09167	1.83205	0.20531
GO:0006413	translational initiation	Process	23	2	1.09167	1.83205	0.20531
GO:0004402	histone acetyltransferase activity	Function	23	2	1.09167	1.83205	0.20531
GO:0045121	membrane raft	Component	52	1	2.46813	0.405166	0.206663
GO:0050660	FAD binding	Function	68	2	3.22755	0.619665	0.207242
GO:0005643	nuclear pore	Component	68	2	3.22755	0.619665	0.207242
GO:0005230	extracellular ligand-gated ion channel activity	Function	48	3	2.27827	1.31679	0.207403
GO:0008565	protein transporter activity	Function	67	2	3.18009	0.628914	0.211172
GO:0005179	hormone activity	Function	78	3	3.70219	0.810331	0.212111
GO:0031965	nuclear membrane	Component	78	3	3.70219	0.810331	0.212111
GO:0007010	cytoskeleton organization	Process	51	1	2.42066	0.41311	0.212792
GO:0008203	cholesterol metabolic process	Process	51	3	2.42066	1.23933	0.215828
GO:0031404	chloride ion binding	Function	76	3	3.60726	0.831656	0.21603
GO:0046983	protein dimerization activity	Function	76	3	3.60726	0.831656	0.21603
GO:0005925	focal adhesion	Component	65	2	3.08516	0.648265	0.218957
GO:0005544	calcium-dependent phospholipid binding	Function	25	2	1.1866	1.68549	0.220893
GO:0007585	respiratory gaseous exchange	Process	25	2	1.1866	1.68549	0.220893
GO:0051028	mRNA transport	Process	54	3	2.56305	1.17048	0.222176
GO:0004725	protein tyrosine phosphatase activity	Function	72	3	3.41741	0.877859	0.222628
GO:0005249	voltage-gated potassium channel activity	Function	64	2	3.03769	0.658394	0.222797
GO:0060079	regulation of excitatory postsynaptic membrane potential	Process	6	1	0.284784	3.51144	0.223328
GO:0008494	translation activator activity	Function	6	1	0.284784	3.51144	0.223328
GO:0006583	melanin biosynthetic process from tyrosine	Process	6	1	0.284784	3.51144	0.223328
GO:0004499	flavin-containing monooxygenase activity	Function	6	1	0.284784	3.51144	0.223328
GO:0008135	translation factor activity, nucleic acid binding	Function	6	1	0.284784	3.51144	0.223328
GO:0048384	retinoic acid receptor signaling pathway	Process	6	1	0.284784	3.51144	0.223328
GO:0070201	regulation of establishment of protein localization	Process	6	1	0.284784	3.51144	0.223328
GO:0042056	chemoattractant activity	Function	6	1	0.284784	3.51144	0.223328
GO:0008385	IkappaB kinase complex	Component	6	1	0.284784	3.51144	0.223328
GO:0001578	microtubule bundle formation	Process	6	1	0.284784	3.51144	0.223328
GO:0042255	ribosome assembly	Process	6	1	0.284784	3.51144	0.223328
GO:0004126	cytidine deaminase activity	Function	6	1	0.284784	3.51144	0.223328
GO:0016503	pheromone receptor activity	Function	6	1	0.284784	3.51144	0.223328
GO:0019236	response to pheromone	Process	6	1	0.284784	3.51144	0.223328
GO:0047485	protein N-terminus binding	Function	49	1	2.32573	0.429972	0.225336
GO:0005741	mitochondrial outer membrane	Component	69	3	3.27501	0.916027	0.2263
GO:0009636	response to toxin	Process	26	2	1.23406	1.62066	0.227944
GO:0009408	response to heat	Process	26	2	1.23406	1.62066	0.227944
GO:0009790	embryonic development	Process	48	1	2.27827	0.438929	0.23174
GO:0006821	chloride transport	Process	47	1	2.23081	0.448268	0.238222
GO:0051056	regulation of small GTPase mediated signal transduction	Process	47	1	2.23081	0.448268	0.238222
GO:0005070	SH3/SH2 adaptor activity	Function	47	1	2.23081	0.448268	0.238222
GO:0008017	microtubule binding	Function	47	1	2.23081	0.448268	0.238222
GO:0003743	translation initiation factor activity	Function	58	2	2.75291	0.726504	0.244584
GO:0000187	activation of MAPK activity	Process	46	1	2.18334	0.458013	0.244774
GO:0007596	blood coagulation	Process	46	1	2.18334	0.458013	0.244774
GO:0005254	chloride channel activity	Function	46	1	2.18334	0.458013	0.244774
GO:0004693	cyclin-dependent protein kinase activity	Function	29	2	1.37645	1.45301	0.246108
GO:0006953	acute-phase response	Process	29	2	1.37645	1.45301	0.246108
GO:0016567	protein ubiquitination	Process	57	2	2.70545	0.73925	0.247919
GO:0035091	phosphoinositide binding	Function	57	2	2.70545	0.73925	0.247919
GO:0008306	associative learning	Process	7	1	0.332248	3.0098	0.248184
GO:0019228	regulation of action potential in neuron	Process	7	1	0.332248	3.0098	0.248184
GO:0032720	negative regulation of tumor necrosis factor production	Process	7	1	0.332248	3.0098	0.248184
GO:0030299	cholesterol absorption	Process	7	1	0.332248	3.0098	0.248184
GO:0006693	prostaglandin metabolic process	Process	7	1	0.332248	3.0098	0.248184
GO:0006911	phagocytosis, engulfment	Process	7	1	0.332248	3.0098	0.248184
GO:0015884	folic acid transport	Process	7	1	0.332248	3.0098	0.248184
GO:0014068	positive regulation of phosphoinositide 3-kinase cascade	Process	7	1	0.332248	3.0098	0.248184
GO:0003854	3-beta-hydroxy-delta5-steroid dehydrogenase activity	Function	7	1	0.332248	3.0098	0.248184
GO:0048246	macrophage chemotaxis	Process	7	1	0.332248	3.0098	0.248184
GO:0015030	Cajal body	Component	7	1	0.332248	3.0098	0.248184
GO:0048265	response to pain	Process	7	1	0.332248	3.0098	0.248184
GO:0004767	sphingomyelin phosphodiesterase activity	Function	7	1	0.332248	3.0098	0.248184
GO:0008508	bile acid:sodium symporter activity	Function	7	1	0.332248	3.0098	0.248184
GO:0006600	creatine metabolic process	Process	7	1	0.332248	3.0098	0.248184
GO:0000785	chromatin	Component	56	2	2.65798	0.752451	0.251142
GO:0030424	axon	Component	45	1	2.13588	0.468191	0.251388
GO:0005769	early endosome	Component	45	1	2.13588	0.468191	0.251388
GO:0001558	regulation of cell growth	Process	55	2	2.61052	0.766131	0.254242
GO:0050661	NADP or NADPH binding	Function	31	2	1.47138	1.35927	0.255753
GO:0006887	exocytosis	Process	44	1	2.08841	0.478832	0.258053
GO:0003684	damaged DNA binding	Function	44	1	2.08841	0.478832	0.258053
GO:0008643	carbohydrate transport	Process	33	2	1.56631	1.27689	0.263493
GO:0030529	ribonucleoprotein complex	Component	43	1	2.04095	0.489968	0.264757
GO:0050890	cognition	Process	8	1	0.379712	2.63358	0.270178
GO:0006527	arginine catabolic process	Process	8	1	0.379712	2.63358	0.270178
GO:0004176	ATP-dependent peptidase activity	Function	8	1	0.379712	2.63358	0.270178
GO:0018107	peptidyl-threonine phosphorylation	Process	8	1	0.379712	2.63358	0.270178
GO:0009898	internal side of plasma membrane	Component	8	1	0.379712	2.63358	0.270178
GO:0016010	dystrophin-associated glycoprotein complex	Component	8	1	0.379712	2.63358	0.270178
GO:0043034	costamere	Component	8	1	0.379712	2.63358	0.270178
GO:0043537	negative regulation of blood vessel endothelial cell migration	Process	8	1	0.379712	2.63358	0.270178
GO:0004716	receptor signaling protein tyrosine kinase activity	Function	8	1	0.379712	2.63358	0.270178
GO:0031224	intrinsic to membrane	Component	8	1	0.379712	2.63358	0.270178
GO:0015267	channel activity	Function	8	1	0.379712	2.63358	0.270178
GO:0019894	kinesin binding	Function	8	1	0.379712	2.63358	0.270178
GO:0009405	pathogenesis	Process	8	1	0.379712	2.63358	0.270178
GO:0055037	recycling endosome	Component	8	1	0.379712	2.63358	0.270178
GO:0008217	regulation of blood pressure	Process	47	2	2.23081	0.896537	0.273092
GO:0005635	nuclear envelope	Component	47	2	2.23081	0.896537	0.273092
GO:0006368	RNA elongation from RNA polymerase II promoter	Process	46	2	2.18334	0.916027	0.274501
GO:0006898	receptor-mediated endocytosis	Process	38	2	1.80363	1.10887	0.27511
GO:0005351	sugar:hydrogen symporter activity	Function	38	2	1.80363	1.10887	0.27511
GO:0005262	calcium channel activity	Function	38	2	1.80363	1.10887	0.27511
GO:0006333	chromatin assembly or disassembly	Process	38	2	1.80363	1.10887	0.27511
GO:0006874	cellular calcium ion homeostasis	Process	45	2	2.13588	0.936383	0.27565
GO:0051260	protein homooligomerization	Process	39	2	1.85109	1.08044	0.276217
GO:0006006	glucose metabolic process	Process	39	2	1.85109	1.08044	0.276217
GO:0007626	locomotory behavior	Process	41	1	1.94602	0.513869	0.278234
GO:0008015	blood circulation	Process	41	1	1.94602	0.513869	0.278234
GO:0008206	bile acid metabolic process	Process	9	1	0.427176	2.34096	0.289526
GO:0042523	positive regulation of tyrosine phosphorylation of Stat5 protein	Process	9	1	0.427176	2.34096	0.289526
GO:0006809	nitric oxide biosynthetic process	Process	9	1	0.427176	2.34096	0.289526
GO:0030863	cortical cytoskeleton	Component	9	1	0.427176	2.34096	0.289526
GO:0042274	ribosomal small subunit biogenesis	Process	9	1	0.427176	2.34096	0.289526
GO:0016045	detection of bacterium	Process	9	1	0.427176	2.34096	0.289526
GO:0050852	T cell receptor signaling pathway	Process	9	1	0.427176	2.34096	0.289526
GO:0030071	regulation of mitotic metaphase/anaphase transition	Process	9	1	0.427176	2.34096	0.289526
GO:0008037	cell recognition	Process	9	1	0.427176	2.34096	0.289526
GO:0043020	NADPH oxidase complex	Component	9	1	0.427176	2.34096	0.289526
GO:0045730	respiratory burst	Process	9	1	0.427176	2.34096	0.289526
GO:0005852	eukaryotic translation initiation factor 3 complex	Component	9	1	0.427176	2.34096	0.289526
GO:0031966	mitochondrial membrane	Component	39	1	1.85109	0.540221	0.291699
GO:0008104	protein localization	Process	39	1	1.85109	0.540221	0.291699
GO:0006836	neurotransmitter transport	Process	39	1	1.85109	0.540221	0.291699
GO:0007219	Notch signaling pathway	Process	39	1	1.85109	0.540221	0.291699
GO:0006940	regulation of smooth muscle contraction	Process	10	1	0.47464	2.10686	0.306428
GO:0032355	response to estradiol stimulus	Process	10	1	0.47464	2.10686	0.306428
GO:0032395	MHC class II receptor activity	Function	10	1	0.47464	2.10686	0.306428
GO:0007340	acrosome reaction	Process	10	1	0.47464	2.10686	0.306428
GO:0007369	gastrulation	Process	10	1	0.47464	2.10686	0.306428
GO:0006672	ceramide metabolic process	Process	10	1	0.47464	2.10686	0.306428
GO:0006750	glutathione biosynthetic process	Process	10	1	0.47464	2.10686	0.306428
GO:0003796	lysozyme activity	Function	10	1	0.47464	2.10686	0.306428
GO:0016477	cell migration	Process	36	1	1.7087	0.585239	0.311559
GO:0022627	cytosolic small ribosomal subunit	Component	36	1	1.7087	0.585239	0.311559
GO:0006520	amino acid metabolic process	Process	35	1	1.66124	0.60196	0.318
GO:0042517	positive regulation of tyrosine phosphorylation of Stat3 protein	Process	11	1	0.522104	1.91533	0.321074
GO:0050796	regulation of insulin secretion	Process	11	1	0.522104	1.91533	0.321074
GO:0001664	G-protein-coupled receptor binding	Function	11	1	0.522104	1.91533	0.321074
GO:0003993	acid phosphatase activity	Function	11	1	0.522104	1.91533	0.321074
GO:0005814	centriole	Component	11	1	0.522104	1.91533	0.321074
GO:0005744	mitochondrial inner membrane presequence translocase complex	Component	11	1	0.522104	1.91533	0.321074
GO:0015450	P-P-bond-hydrolysis-driven protein transmembrane transporter activity	Function	11	1	0.522104	1.91533	0.321074
GO:0015171	amino acid transmembrane transporter activity	Function	11	1	0.522104	1.91533	0.321074
GO:0031526	brush border membrane	Component	11	1	0.522104	1.91533	0.321074
GO:0006383	transcription from RNA polymerase III promoter	Process	11	1	0.522104	1.91533	0.321074
GO:0050870	positive regulation of T cell activation	Process	11	1	0.522104	1.91533	0.321074
GO:0006081	cellular aldehyde metabolic process	Process	11	1	0.522104	1.91533	0.321074
GO:0008654	phospholipid biosynthetic process	Process	34	1	1.61377	0.619665	0.324309
GO:0003755	peptidyl-prolyl cis-trans isomerase activity	Function	34	1	1.61377	0.619665	0.324309
GO:0005057	receptor signaling protein activity	Function	33	1	1.56631	0.638443	0.330458
GO:0051287	NAD or NADH binding	Function	33	1	1.56631	0.638443	0.330458
GO:0016881	acid-amino acid ligase activity	Function	33	1	1.56631	0.638443	0.330458
GO:0001540	beta-amyloid binding	Function	12	1	0.569568	1.75572	0.33364
GO:0007613	memory	Process	12	1	0.569568	1.75572	0.33364
GO:0005542	folic acid binding	Function	12	1	0.569568	1.75572	0.33364
GO:0043406	positive regulation of MAP kinase activity	Process	12	1	0.569568	1.75572	0.33364
GO:0010181	FMN binding	Function	12	1	0.569568	1.75572	0.33364
GO:0004622	lysophospholipase activity	Function	12	1	0.569568	1.75572	0.33364
GO:0042593	glucose homeostasis	Process	31	1	1.47138	0.679633	0.342141
GO:0009409	response to cold	Process	13	1	0.617032	1.62066	0.344289
GO:0045595	regulation of cell differentiation	Process	13	1	0.617032	1.62066	0.344289
GO:0042554	superoxide release	Process	13	1	0.617032	1.62066	0.344289
GO:0008016	regulation of heart contraction	Process	30	1	1.42392	0.702287	0.347605
GO:0030594	neurotransmitter receptor activity	Function	30	1	1.42392	0.702287	0.347605
GO:0008138	protein tyrosine/serine/threonine phosphatase activity	Function	30	1	1.42392	0.702287	0.347605
GO:0004527	exonuclease activity	Function	30	1	1.42392	0.702287	0.347605
GO:0042626	ATPase activity, coupled to transmembrane movement of substances	Function	29	1	1.37645	0.726504	0.352763
GO:0042632	cholesterol homeostasis	Process	29	1	1.37645	0.726504	0.352763
GO:0008656	caspase activator activity	Function	14	1	0.664496	1.5049	0.353176
GO:0042113	B cell activation	Process	14	1	0.664496	1.5049	0.353176
GO:0043197	dendritic spine	Component	14	1	0.664496	1.5049	0.353176
GO:0032526	response to retinoic acid	Process	14	1	0.664496	1.5049	0.353176
GO:0001974	blood vessel remodeling	Process	14	1	0.664496	1.5049	0.353176
GO:0005665	DNA-directed RNA polymerase II, core complex	Component	14	1	0.664496	1.5049	0.353176
GO:0030307	positive regulation of cell growth	Process	14	1	0.664496	1.5049	0.353176
GO:0005680	anaphase-promoting complex	Component	14	1	0.664496	1.5049	0.353176
GO:0042542	response to hydrogen peroxide	Process	14	1	0.664496	1.5049	0.353176
GO:0006626	protein targeting to mitochondrion	Process	14	1	0.664496	1.5049	0.353176
GO:0005328	neurotransmitter:sodium symporter activity	Function	14	1	0.664496	1.5049	0.353176
GO:0004835	tubulin-tyrosine ligase activity	Function	14	1	0.664496	1.5049	0.353176
GO:0006469	negative regulation of protein kinase activity	Process	28	1	1.32899	0.752451	0.357571
GO:0008286	insulin receptor signaling pathway	Process	28	1	1.32899	0.752451	0.357571
GO:0006865	amino acid transport	Process	28	1	1.32899	0.752451	0.357571
GO:0007368	determination of left/right symmetry	Process	28	1	1.32899	0.752451	0.357571
GO:0006446	regulation of translational initiation	Process	28	1	1.32899	0.752451	0.357571
GO:0014069	postsynaptic density	Component	15	1	0.711959	1.40457	0.360444
GO:0042734	presynaptic membrane	Component	15	1	0.711959	1.40457	0.360444
GO:0006749	glutathione metabolic process	Process	15	1	0.711959	1.40457	0.360444
GO:0051607	defense response to virus	Process	15	1	0.711959	1.40457	0.360444
GO:0031012	extracellular matrix	Component	15	1	0.711959	1.40457	0.360444
GO:0006325	establishment or maintenance of chromatin architecture	Process	15	1	0.711959	1.40457	0.360444
GO:0015299	solute:hydrogen antiporter activity	Function	15	1	0.711959	1.40457	0.360444
GO:0016998	cell wall catabolic process	Process	15	1	0.711959	1.40457	0.360444
GO:0030426	growth cone	Component	27	1	1.28153	0.780319	0.361983
GO:0031901	early endosome membrane	Component	27	1	1.28153	0.780319	0.361983
GO:0030165	PDZ domain binding	Function	27	1	1.28153	0.780319	0.361983
GO:0003704	specific RNA polymerase II transcription factor activity	Function	27	1	1.28153	0.780319	0.361983
GO:0007249	I-kappaB kinase/NF-kappaB cascade	Process	27	1	1.28153	0.780319	0.361983
GO:0005802	trans-Golgi network	Component	27	1	1.28153	0.780319	0.361983
GO:0007173	epidermal growth factor receptor signaling pathway	Process	26	1	1.23406	0.810331	0.365946
GO:0042110	T cell activation	Process	26	1	1.23406	0.810331	0.365946
GO:0031227	intrinsic to endoplasmic reticulum membrane	Component	16	1	0.759423	1.31679	0.366226
GO:0008603	cAMP-dependent protein kinase regulator activity	Function	16	1	0.759423	1.31679	0.366226
GO:0007163	establishment or maintenance of cell polarity	Process	16	1	0.759423	1.31679	0.366226
GO:0000245	spliceosome assembly	Process	16	1	0.759423	1.31679	0.366226
GO:0044237	cellular metabolic process	Process	16	1	0.759423	1.31679	0.366226
GO:0019861	flagellum	Component	25	1	1.1866	0.842745	0.369406
GO:0008144	drug binding	Function	17	1	0.806887	1.23933	0.370647
GO:0001725	stress fiber	Component	17	1	0.806887	1.23933	0.370647
GO:0030593	neutrophil chemotaxis	Process	17	1	0.806887	1.23933	0.370647
GO:0009925	basal plasma membrane	Component	17	1	0.806887	1.23933	0.370647
GO:0030168	platelet activation	Process	24	1	1.13914	0.877859	0.372301
GO:0045740	positive regulation of DNA replication	Process	18	1	0.854351	1.17048	0.373823
GO:0007548	sex differentiation	Process	18	1	0.854351	1.17048	0.373823
GO:0003746	translation elongation factor activity	Function	18	1	0.854351	1.17048	0.373823
GO:0004003	ATP-dependent DNA helicase activity	Function	18	1	0.854351	1.17048	0.373823
GO:0050731	positive regulation of peptidyl-tyrosine phosphorylation	Process	23	1	1.09167	0.916027	0.374567
GO:0000387	spliceosomal snRNP biogenesis	Process	23	1	1.09167	0.916027	0.374567
GO:0006644	phospholipid metabolic process	Process	23	1	1.09167	0.916027	0.374567
GO:0004721	phosphoprotein phosphatase activity	Function	23	1	1.09167	0.916027	0.374567
GO:0040018	positive regulation of multicellular organism growth	Process	19	1	0.901815	1.10887	0.375863
GO:0032869	cellular response to insulin stimulus	Process	19	1	0.901815	1.10887	0.375863
GO:0016251	general RNA polymerase II transcription factor activity	Function	22	1	1.04421	0.957664	0.376135
GO:0042383	sarcolemma	Component	22	1	1.04421	0.957664	0.376135
GO:0045766	positive regulation of angiogenesis	Process	20	1	0.949279	1.05343	0.376867
GO:0030574	collagen catabolic process	Process	20	1	0.949279	1.05343	0.376867
GO:0030030	cell projection organization	Process	20	1	0.949279	1.05343	0.376867
GO:0007159	leukocyte adhesion	Process	20	1	0.949279	1.05343	0.376867
GO:0006406	mRNA export from nucleus	Process	20	1	0.949279	1.05343	0.376867
GO:0000718	nucleotide-excision repair, DNA damage removal	Process	21	1	0.996743	1.00327	0.376928
GO:0009411	response to UV	Process	21	1	0.996743	1.00327	0.376928
GO:0016525	negative regulation of angiogenesis	Process	21	1	0.996743	1.00327	0.376928
GO:0016818	hydrolase activity, acting on acid anhydrides, in phosphorus-containing anhydrides	Function	21	1	0.996743	1.00327	0.376928
GO:0007286	spermatid development	Process	21	1	0.996743	1.00327	0.376928
Sum			97337	4620
